# Supplementary material for: Comparing Observed with Predicted Weekly Influenza-Like Illness Rates during the Winter Holiday Break, United States, 2004-2013
Source: PLoS One. 2015 Dec 9;10(12):e0143791. doi: 10.1371/journal.pone.0143791 (PMC4674102; doi:10.1371/journal.pone.0143791)
Supplement: S2 Table — (XLSX) [file pone.0143791.s005.xlsx]

## Sheet: f1
HHS Region	Week	Influenza Season	ARIMA	Prediction, 95% CI	Observed
1	52	2004-2005	(1,0,2)	2.27(1.66,2.69)	2.27
1	52	2005-2006	(1,0,2)	0.86(0.27,1.47)	1.35
1	52	2006-2007	(1,0,2)	0.89(0.34,1.41)	1.59
1	52	2007-2008	(1,0,2)	0.93(0.4,1.47)	1.19
1	52	2008-2009	(1,0,2)	1.03(0.57,1.62)	1.05
1	52	2009-2010	(1,0,3)	1(0.46,1.84)	1.13
1	52	2010-2011	(1,0,2)	1.07(0.53,1.9)	1.13
1	52	2011-2012	(2,0,2)	0.93(0.43,1.64)	1.01
1	52	2012-2013	(2,0,2)	2.81(2.31,3.46)	3.93
1	51	2004-2005	(1,0,2)	0.98(0.39,1.37)	1.86
1	51	2005-2006	(1,0,2)	0.98(0.4,1.6)	0.95
1	51	2006-2007	(1,0,2)	1.14(0.61,1.76)	0.96
1	51	2007-2008	(1,0,3)	0.82(0.38,1.38)	0.94
1	51	2008-2009	(1,0,3)	0.87(0.45,1.45)	1
1	51	2009-2010	(2,0,0)	0.99(0.39,1.77)	1.06
1	51	2010-2011	(1,0,2)	0.87(0.28,1.71)	1.01
1	51	2011-2012	(2,0,0)	0.87(0.3,1.61)	0.87
1	51	2012-2013	(2,0,2)	1.81(1.34,2.49)	2.63
1	50	2004-2005	(1,0,2)	0.96(0.36,1.37)	1.03
1	50	2005-2006	(1,0,2)	1.15(0.56,1.75)	1
1	50	2006-2007	(1,0,2)	0.9(0.35,1.43)	1.07
1	50	2007-2008	(1,0,2)	0.97(0.47,1.56)	0.89
1	50	2008-2009	(1,0,3)	0.9(0.48,1.5)	0.89
1	50	2009-2010	(2,0,0)	0.99(0.37,1.88)	1.1
1	50	2010-2011	(1,0,2)	0.78(0.19,1.57)	0.8
1	50	2011-2012	(2,0,0)	0.67(0.17,1.4)	0.79
1	50	2012-2013	(2,0,0)	1.35(0.87,1.97)	1.7
1	49	2004-2005	(1,0,2)	1.04(0.44,1.45)	0.94
1	49	2005-2006	(1,0,2)	0.77(0.17,1.38)	1.09
1	49	2006-2007	(1,0,2)	0.67(0.08,1.21)	0.87
1	49	2007-2008	(1,0,2)	0.94(0.42,1.5)	1.01
1	49	2008-2009	(1,0,2)	0.91(0.39,1.55)	0.9
1	49	2009-2010	(1,0,3)	1.9(1.36,2.77)	1.32
1	49	2010-2011	(1,0,2)	0.66(-0.02,1.52)	0.76
1	49	2011-2012	(1,0,3)	0.66(0.2,1.37)	0.63
1	49	2012-2013	(1,0,3)	0.93(0.48,1.64)	1.24
1	48	2004-2005	(1,0,2)	0.59(0,1.01)	0.83
1	48	2005-2006	(1,0,2)	1(0.41,1.56)	0.84
1	48	2006-2007	(1,0,2)	0.87(0.31,1.43)	0.69
1	48	2007-2008	(1,0,2)	1.08(0.56,1.69)	0.94
1	48	2008-2009	(1,0,2)	0.84(0.35,1.54)	0.89
1	48	2009-2010	(2,0,0)	1.63(1.05,2.46)	1.97
1	48	2010-2011	(1,0,2)	0.9(0.32,1.64)	0.69
1	48	2011-2012	(1,0,3)	0.72(0.26,1.44)	0.62
1	48	2012-2013	(1,0,3)	0.91(0.47,1.56)	0.9
1	47	2004-2005	(1,0,2)	0.4(-0.19,0.82)	0.55
1	47	2005-2006	(1,0,2)	0.93(0.29,1.53)	1.01
1	47	2006-2007	(1,0,2)	0.62(0.07,1.18)	0.77
1	47	2007-2008	(1,0,3)	0.67(0.23,1.27)	1.02
1	47	2008-2009	(1,0,3)	0.8(0.37,1.48)	0.82
1	47	2009-2010	(2,0,0)	3.27(2.67,4.1)	2.83
1	47	2010-2011	(1,0,2)	0.77(0.1,1.6)	0.82
1	47	2011-2012	(2,0,0)	0.57(0,1.29)	0.67
1	47	2012-2013	(2,0,0)	0.75(0.22,1.48)	0.85
1	46	2004-2005	(1,0,2)	0.69(0.1,1.11)	0.48
1	46	2005-2006	(1,0,2)	0.93(0.29,1.54)	0.91
1	46	2006-2007	(1,0,2)	0.53(-0.07,1.05)	0.6
1	46	2007-2008	(1,0,3)	0.86(0.43,1.46)	0.75
1	46	2008-2009	(1,0,3)	0.79(0.36,1.45)	0.8
1	46	2009-2010	(1,0,3)	6.3(5.77,7.1)	4.9
1	46	2010-2011	(1,0,2)	0.62(0.11,1.47)	0.71
1	46	2011-2012	(1,0,3)	0.78(0.31,1.6)	0.58
1	46	2012-2013	(2,0,2)	0.7(0.25,1.46)	0.7
1	45	2004-2005	(1,0,2)	0.64(0.04,1.06)	0.66
1	45	2005-2006	(1,0,2)	0.66(0.03,1.27)	0.89
1	45	2006-2007	(1,0,2)	0.73(0.13,1.22)	0.53
1	45	2007-2008	(1,0,3)	1.01(0.57,1.6)	0.91
1	45	2008-2009	(1,0,3)	0.89(0.45,1.55)	0.79
1	45	2009-2010	(2,0,0)	11(10.35,11.78)	7.47
1	45	2010-2011	(1,0,2)	0.66(0.09,1.58)	0.56
1	45	2011-2012	(1,0,1)	0.69(0.12,1.51)	0.72
1	45	2012-2013	(1,0,1)	0.74(0.16,1.53)	0.63
1	44	2004-2005	(1,0,2)	0.51(-0.08,0.93)	0.52
1	44	2005-2006	(1,0,2)	0.86(0.24,1.47)	0.7
1	44	2006-2007	(1,0,2)	0.54(-0.02,1.05)	0.68
1	44	2007-2008	(1,0,3)	1.01(0.56,1.66)	0.99
1	44	2008-2009	(1,0,3)	0.69(0.25,1.38)	0.8
1	44	2009-2010	(2,0,0)	6.48(5.88,7.28)	9.69
1	44	2010-2011	(1,0,2)	0.58(-0.01,1.37)	0.6
1	44	2011-2012	(2,0,0)	0.72(0.23,1.45)	0.68
1	44	2012-2013	(3,0,0)	0.57(0.08,1.28)	0.64
2	52	2004-2005	(1,0,0)	3.9(2.79,5.56)	3.82
2	52	2005-2006	(1,0,0)	2.51(1.47,3.65)	2.65
2	52	2006-2007	(1,0,0)	2.74(1.71,3.88)	2.67
2	52	2007-2008	(1,0,0)	1.75(0.76,2.8)	1.96
2	52	2008-2009	(2,0,1)	1.69(0.89,2.81)	2.03
2	52	2009-2010	(2,1,1)	2.34(1.43,3.59)	2.32
2	52	2010-2011	(1,0,0)	3.99(3.1,5.3)	4.48
2	52	2011-2012	(2,0,2)	1.23(0.35,2.45)	1.18
2	52	2012-2013	(2,0,2)	3.82(2.9,5.03)	5.51
2	51	2004-2005	(1,0,0)	2.4(1.33,3.57)	4.34
2	51	2005-2006	(1,0,0)	2.25(1.27,3.41)	2.64
2	51	2006-2007	(1,0,0)	1.89(0.91,3.06)	2.91
2	51	2007-2008	(1,0,0)	1.74(0.76,2.81)	1.78
2	51	2008-2009	(3,0,2)	1.72(0.98,2.77)	1.77
2	51	2009-2010	(2,1,3)	2.29(1.41,3.57)	2.39
2	51	2010-2011	(1,0,0)	2.9(2.03,4.1)	4.22
2	51	2011-2012	(2,0,2)	1.34(0.43,2.46)	1.2
2	51	2012-2013	(2,0,2)	2.81(1.88,4.07)	3.82
2	50	2004-2005	(1,0,0)	2.19(1.13,3.36)	2.58
2	50	2005-2006	(1,0,0)	2.34(1.36,3.5)	2.35
2	50	2006-2007	(1,0,0)	1.88(0.87,3.05)	1.94
2	50	2007-2008	(1,0,0)	1.59(0.6,2.66)	1.78
2	50	2008-2009	(2,0,1)	1.62(0.81,2.68)	1.64
2	50	2009-2010	(2,1,1)	2.81(1.63,4.11)	2.39
2	50	2010-2011	(1,0,0)	2.41(1.36,3.58)	3.02
2	50	2011-2012	(2,0,2)	1.4(0.48,2.66)	1.31
2	50	2012-2013	(2,0,2)	2.33(1.46,3.59)	2.83
2	49	2004-2005	(1,0,0)	1.59(0.54,2.77)	2.33
2	49	2005-2006	(1,0,0)	2.53(1.49,3.68)	2.46
2	49	2006-2007	(1,0,0)	2.13(1.15,3.27)	1.93
2	49	2007-2008	(1,0,0)	1.7(0.71,2.75)	1.6
2	49	2008-2009	(2,0,1)	1.72(0.91,2.78)	1.63
2	49	2009-2010	(2,1,3)	2.48(1.54,3.78)	2.82
2	49	2010-2011	(1,0,0)	2.15(1.12,3.47)	2.48
2	49	2011-2012	(2,0,2)	1.33(0.47,2.57)	1.35
2	49	2012-2013	(2,0,2)	2.07(1.19,3.26)	2.35
2	48	2004-2005	(1,0,0)	1.82(0.77,3)	1.6
2	48	2005-2006	(1,0,0)	1.8(0.77,2.96)	2.67
2	48	2006-2007	(1,0,0)	1.93(0.91,3.08)	2.21
2	48	2007-2008	(1,0,0)	1.58(0.59,2.74)	1.72
2	48	2008-2009	(2,0,1)	1.6(0.82,2.64)	1.74
2	48	2009-2010	(2,1,1)	3.82(2.85,5.05)	2.9
2	48	2010-2011	(1,0,0)	1.66(0.78,2.98)	2.2
2	48	2011-2012	(2,0,2)	1.38(0.49,2.64)	1.31
2	48	2012-2013	(2,0,2)	1.8(0.9,2.99)	2.04
2	47	2004-2005	(1,0,0)	1.55(0.49,2.73)	1.88
2	47	2005-2006	(1,0,0)	1.88(0.85,3.04)	1.82
2	47	2006-2007	(1,0,0)	1.03(0.01,2.21)	1.99
2	47	2007-2008	(1,1,1)	1.47(0.4,2.65)	1.59
2	47	2008-2009	(2,0,1)	1.35(0.52,2.43)	1.61
2	47	2009-2010	(2,1,3)	4.15(3.23,5.39)	4.17
2	47	2010-2011	(1,0,0)	1.45(0.48,2.63)	1.65
2	47	2011-2012	(2,0,2)	1.23(0.35,2.46)	1.3
2	47	2012-2013	(2,0,2)	1.34(0.46,2.57)	1.72
2	46	2004-2005	(1,0,0)	1.33(0.28,2.51)	1.54
2	46	2005-2006	(1,0,0)	2.08(1.05,3.23)	1.91
2	46	2006-2007	(1,0,0)	1(0.02,2.17)	0.95
2	46	2007-2008	(1,0,0)	1.42(0.43,2.55)	1.47
2	46	2008-2009	(2,0,1)	1.22(0.44,2.27)	1.23
2	46	2009-2010	(2,1,3)	5.74(4.78,6.95)	4.77
2	46	2010-2011	(1,0,0)	1.42(0.55,2.63)	1.43
2	46	2011-2012	(2,0,2)	1.12(0.24,2.35)	1.16
2	46	2012-2013	(2,0,2)	1.42(0.53,2.64)	1.32
2	45	2004-2005	(1,0,0)	1.25(0.2,2.43)	1.28
2	45	2005-2006	(1,0,0)	2.53(1.49,3.68)	2.15
2	45	2006-2007	(1,0,0)	0.83(-0.19,2)	0.91
2	45	2007-2008	(1,0,0)	1.32(0.33,2.39)	1.41
2	45	2008-2009	(2,0,1)	1.31(0.5,2.34)	1.18
2	45	2009-2010	(2,0,2)	7.5(6.54,8.89)	6.53
2	45	2010-2011	(1,0,0)	1.27(0.4,2.47)	1.39
2	45	2011-2012	(2,0,2)	1.26(0.34,2.49)	1.08
2	45	2012-2013	(2,0,2)	1.21(0.32,2.4)	1.35
2	44	2004-2005	(1,0,0)	1.41(0.36,2.6)	1.18
2	44	2005-2006	(1,0,0)	2.35(1.31,3.5)	2.67
2	44	2006-2007	(1,0,0)	0.93(-0.09,2.1)	0.72
2	44	2007-2008	(1,0,0)	1.19(0.2,2.26)	1.29
2	44	2008-2009	(2,0,1)	0.98(0.17,2.01)	1.21
2	44	2009-2010	(2,0,2)	7.78(6.88,9.09)	8.12
2	44	2010-2011	(1,0,0)	1.42(0.39,2.74)	1.22
2	44	2011-2012	(2,0,2)	1(0.07,2.23)	1.16
2	44	2012-2013	(2,0,2)	1.28(0.41,2.51)	1.18
3	52	2004-2005	(1,0,0)	3.26(2.36,4.56)	4
3	52	2005-2006	(1,0,0)	2.42(1.52,3.97)	3.63
3	52	2006-2007	(1,0,0)	2.97(2.06,4.48)	3.7
3	52	2007-2008	(1,0,0)	2.07(1.18,3.4)	2.62
3	52	2008-2009	(1,0,0)	2.45(1.62,3.76)	2.37
3	52	2009-2010	(1,0,3)	2.73(1.8,4.24)	2.34
3	52	2010-2011	(1,0,0)	2.17(1.29,3.66)	2.61
3	52	2011-2012	(2,0,1)	1.87(1,3.01)	2.14
3	52	2012-2013	(2,0,2)	4.55(3.7,5.89)	7.13
3	51	2004-2005	(1,0,0)	2.94(2.05,4.26)	3.39
3	51	2005-2006	(1,0,0)	2.2(1.07,3.75)	2.46
3	51	2006-2007	(1,0,0)	2.62(1.72,4.14)	3.06
3	51	2007-2008	(1,0,0)	1.62(0.58,3.14)	2.08
3	51	2008-2009	(1,0,0)	1.5(0.6,2.82)	2.5
3	51	2009-2010	(1,0,3)	2.14(1.21,3.8)	2.71
3	51	2010-2011	(1,0,0)	1.66(0.75,3.1)	2.18
3	51	2011-2012	(2,0,1)	1.59(0.76,2.95)	1.78
3	51	2012-2013	(2,0,1)	3.45(2.61,4.75)	4.47
3	50	2004-2005	(1,0,0)	3.03(2.14,4.34)	3.05
3	50	2005-2006	(1,0,0)	2.17(1.04,3.72)	2.21
3	50	2006-2007	(1,0,0)	2.54(1.63,4.08)	2.68
3	50	2007-2008	(1,0,0)	1.75(0.85,3.07)	1.58
3	50	2008-2009	(1,0,0)	1.87(1.02,3.39)	1.45
3	50	2009-2010	(1,0,3)	2.22(1.29,3.86)	2.2
3	50	2010-2011	(1,0,0)	1.5(0.58,2.99)	1.62
3	50	2011-2012	(1,0,3)	1.38(0.52,2.59)	1.5
3	50	2012-2013	(1,0,3)	2.59(1.74,3.8)	3.37
3	49	2004-2005	(1,0,0)	2.6(1.71,3.92)	3.14
3	49	2005-2006	(1,0,0)	2.33(1.43,3.86)	2.19
3	49	2006-2007	(1,0,0)	2.39(1.24,3.93)	2.58
3	49	2007-2008	(1,0,0)	1.59(0.69,3.13)	1.72
3	49	2008-2009	(1,0,0)	1.78(0.89,3.12)	1.86
3	49	2009-2010	(1,0,3)	2.19(1.26,3.53)	2.26
3	49	2010-2011	(1,0,0)	1.52(0.61,3.05)	1.45
3	49	2011-2012	(1,0,3)	1.54(0.67,2.78)	1.34
3	49	2012-2013	(1,0,3)	1.71(0.85,2.84)	2.51
3	48	2004-2005	(1,0,0)	2.58(1.69,3.9)	2.67
3	48	2005-2006	(1,0,0)	2.29(1.16,3.82)	2.36
3	48	2006-2007	(1,0,0)	2.52(1.61,4.06)	2.42
3	48	2007-2008	(1,0,0)	1.78(0.88,3.1)	1.54
3	48	2008-2009	(1,0,0)	1.83(0.98,3.16)	1.76
3	48	2009-2010	(1,0,3)	2.6(1.68,4.37)	2.23
3	48	2010-2011	(1,0,0)	1.53(0.62,2.93)	1.48
3	48	2011-2012	(1,0,3)	1.64(0.78,2.88)	1.47
3	48	2012-2013	(1,0,3)	1.81(1.02,3.01)	1.62
3	47	2004-2005	(1,0,0)	2.28(1.4,3.61)	2.65
3	47	2005-2006	(1,0,0)	2.15(1.02,3.7)	2.31
3	47	2006-2007	(1,0,0)	2.12(0.98,3.64)	2.56
3	47	2007-2008	(1,0,0)	1.64(0.65,3.18)	1.75
3	47	2008-2009	(1,0,0)	1.76(0.91,3.28)	1.81
3	47	2009-2010	(1,0,3)	2.6(1.67,4.25)	3.07
3	47	2010-2011	(1,0,0)	1.33(0.42,2.71)	1.48
3	47	2011-2012	(2,0,1)	1.5(0.65,2.84)	1.56
3	47	2012-2013	(2,0,1)	1.39(0.57,2.56)	1.75
3	46	2004-2005	(1,0,0)	2.59(1.71,3.91)	2.33
3	46	2005-2006	(1,0,0)	2.25(1.35,3.8)	2.16
3	46	2006-2007	(1,0,0)	1.8(0.65,3.34)	2.13
3	46	2007-2008	(1,0,0)	1.41(0.52,2.73)	1.6
3	46	2008-2009	(1,0,0)	1.89(1.05,3.23)	1.74
3	46	2009-2010	(2,0,1)	4.99(4.02,6.44)	3.85
3	46	2010-2011	(1,0,0)	1.35(0.35,2.85)	1.27
3	46	2011-2012	(2,0,1)	1.49(0.58,2.73)	1.41
3	46	2012-2013	(2,0,1)	1.38(0.55,2.62)	1.3
3	45	2004-2005	(1,0,0)	2.45(1.57,3.78)	2.66
3	45	2005-2006	(1,0,0)	2.5(1.6,4.05)	2.27
3	45	2006-2007	(1,0,0)	2.01(1.11,3.53)	1.77
3	45	2007-2008	(1,0,0)	1.29(0.4,2.62)	1.34
3	45	2008-2009	(1,0,0)	1.92(1.03,3.44)	1.88
3	45	2009-2010	(2,0,1)	7.77(6.74,9.03)	5.62
3	45	2010-2011	(1,0,0)	1.29(0.43,2.79)	1.29
3	45	2011-2012	(2,0,2)	1.41(0.51,2.79)	1.38
3	45	2012-2013	(2,0,2)	1.4(0.53,2.76)	1.29
3	44	2004-2005	(1,0,0)	2.53(1.65,3.86)	2.51
3	44	2005-2006	(1,0,0)	2.02(0.97,3.57)	2.55
3	44	2006-2007	(1,0,0)	2.07(0.92,3.59)	2.01
3	44	2007-2008	(1,0,0)	1.32(0.43,2.64)	1.21
3	44	2008-2009	(1,0,0)	1.68(0.78,3.02)	1.92
3	44	2009-2010	(1,0,3)	10.57(9.57,12.06)	8.32
3	44	2010-2011	(1,0,0)	1.17(0.25,2.67)	1.22
3	44	2011-2012	(1,0,3)	1.36(0.51,2.67)	1.28
3	44	2012-2013	(1,0,3)	1.13(0.3,2.45)	1.34
4	52	2004-2005	(2,0,2)	1.78(1.2,2.65)	1.73
4	52	2005-2006	(2,0,2)	1.5(0.99,2.29)	2.01
4	52	2006-2007	(2,0,2)	3.82(3.36,4.56)	3.01
4	52	2007-2008	(1,0,2)	1.94(1.43,2.61)	2.06
4	52	2008-2009	(2,0,2)	2.01(1.54,2.76)	1.58
4	52	2009-2010	(3,1,0)	2.7(1.89,3.61)	2.32
4	52	2010-2011	(2,0,2)	4.77(4.2,5.73)	4
4	52	2011-2012	(1,0,2)	2.07(1.46,3.07)	2.29
4	52	2012-2013	(1,0,2)	4.71(4.11,5.54)	6.33
4	51	2004-2005	(2,0,2)	1.62(1.04,2.49)	1.62
4	51	2005-2006	(2,0,2)	1.65(1.15,2.43)	1.61
4	51	2006-2007	(2,0,2)	3.87(3.39,4.6)	3.66
4	51	2007-2008	(1,0,2)	1.51(0.96,2.18)	1.79
4	51	2008-2009	(2,0,2)	1.37(0.87,2.2)	1.88
4	51	2009-2010	(2,1,1)	2.07(1.48,3.08)	2.48
4	51	2010-2011	(2,0,2)	3.85(3.26,4.85)	4.39
4	51	2011-2012	(2,0,2)	1.8(1.24,2.8)	2.04
4	51	2012-2013	(2,0,2)	4.83(4.29,5.72)	5.01
4	50	2004-2005	(1,0,2)	1.06(0.43,1.94)	1.44
4	50	2005-2006	(1,0,2)	1.57(1.03,2.36)	1.48
4	50	2006-2007	(2,0,2)	2.05(1.58,2.77)	3.24
4	50	2007-2008	(1,0,2)	1.22(0.76,1.96)	1.36
4	50	2008-2009	(2,0,2)	1.55(1.05,2.31)	1.41
4	50	2009-2010	(1,1,0)	2.08(1.31,2.97)	2.15
4	50	2010-2011	(1,0,2)	2.28(1.7,3.27)	3.34
4	50	2011-2012	(1,0,2)	1.77(1.23,2.78)	1.72
4	50	2012-2013	(1,0,2)	4.56(3.99,5.37)	4.64
4	49	2004-2005	(1,0,2)	1.36(0.73,2.24)	1.32
4	49	2005-2006	(2,0,2)	0.93(0.43,1.71)	1.43
4	49	2006-2007	(2,0,2)	1.82(1.36,2.48)	2.1
4	49	2007-2008	(1,0,2)	1.14(0.69,1.73)	1.3
4	49	2008-2009	(2,0,2)	1.37(0.88,2.11)	1.56
4	49	2009-2010	(2,1,1)	2.16(1.58,3.17)	2.21
4	49	2010-2011	(2,0,2)	1.75(1.15,2.56)	2.24
4	49	2011-2012	(1,0,2)	1.12(0.6,1.96)	1.68
4	49	2012-2013	(1,0,2)	2.46(1.9,3.18)	4.19
4	48	2004-2005	(1,0,2)	1.68(1.06,2.56)	1.35
4	48	2005-2006	(2,0,2)	1.35(0.83,2.12)	1.06
4	48	2006-2007	(2,0,2)	2.16(1.68,2.87)	1.86
4	48	2007-2008	(1,0,2)	1.76(1.21,2.46)	1.38
4	48	2008-2009	(2,0,2)	1.6(1.08,2.33)	1.43
4	48	2009-2010	(2,0,2)	2.82(2.25,3.82)	2.5
4	48	2010-2011	(2,0,2)	2.35(1.79,3.29)	1.94
4	48	2011-2012	(2,0,0)	1.78(1.25,2.76)	1.3
4	48	2012-2013	(2,0,0)	3.12(2.55,3.83)	2.67
4	47	2004-2005	(1,0,2)	1.07(0.45,1.96)	1.49
4	47	2005-2006	(2,0,2)	1.21(0.71,2)	1.3
4	47	2006-2007	(2,0,2)	1.47(1.01,2.19)	1.93
4	47	2007-2008	(1,0,2)	1.66(1.19,2.36)	1.69
4	47	2008-2009	(2,0,2)	1.42(0.93,2.21)	1.54
4	47	2009-2010	(2,0,2)	2.87(2.3,3.87)	2.98
4	47	2010-2011	(2,0,2)	1.92(1.37,2.72)	2.2
4	47	2011-2012	(2,0,2)	1.33(0.77,2.26)	1.66
4	47	2012-2013	(2,0,2)	2.22(1.66,2.91)	2.81
4	46	2004-2005	(1,0,2)	1.23(0.61,2.12)	1.12
4	46	2005-2006	(2,0,2)	1.21(0.7,1.99)	1.16
4	46	2006-2007	(2,0,2)	1.46(0.99,2.17)	1.47
4	46	2007-2008	(1,0,2)	1.3(0.76,1.92)	1.54
4	46	2008-2009	(2,0,2)	1.36(0.89,2.18)	1.35
4	46	2009-2010	(2,0,2)	2.96(2.37,4.02)	3.2
4	46	2010-2011	(2,0,2)	1.64(1.09,2.59)	1.82
4	46	2011-2012	(2,0,2)	1.52(0.96,2.42)	1.41
4	46	2012-2013	(2,0,0)	1.85(1.27,2.71)	2.06
4	45	2004-2005	(1,0,2)	1.12(0.5,2.01)	1.12
4	45	2005-2006	(2,0,2)	0.98(0.54,1.76)	1.07
4	45	2006-2007	(2,0,2)	1.37(0.91,2.12)	1.37
4	45	2007-2008	(1,0,2)	1.33(0.87,2.04)	1.31
4	45	2008-2009	(2,0,2)	1.09(0.61,1.87)	1.33
4	45	2009-2010	(2,0,2)	3.93(3.36,4.93)	3.62
4	45	2010-2011	(2,0,2)	1.54(0.98,2.33)	1.56
4	45	2011-2012	(2,0,2)	1.65(1.11,2.64)	1.52
4	45	2012-2013	(2,0,2)	1.49(0.93,2.41)	1.7
4	44	2004-2005	(1,0,2)	0.9(0.28,1.79)	1.03
4	44	2005-2006	(2,0,2)	0.9(0.45,1.59)	0.97
4	44	2006-2007	(2,0,2)	1.03(0.56,1.79)	1.21
4	44	2007-2008	(1,0,2)	1.2(0.73,1.87)	1.21
4	44	2008-2009	(2,0,2)	1.45(0.99,2.24)	1.14
4	44	2009-2010	(2,0,2)	4.8(4.21,5.8)	4.39
4	44	2010-2011	(2,0,2)	1.24(0.65,2.16)	1.4
4	44	2011-2012	(1,0,2)	1.3(0.76,2.18)	1.52
4	44	2012-2013	(2,0,2)	1.28(0.72,2.02)	1.41
5	52	2004-2005	(1,0,2)	1.69(1.1,2.71)	2.11
5	52	2005-2006	(2,0,2)	2.21(1.65,3.13)	2.39
5	52	2006-2007	(2,0,2)	2.4(1.87,3.35)	2.67
5	52	2007-2008	(2,0,2)	1.86(1.34,2.46)	1.98
5	52	2008-2009	(2,0,2)	1.45(0.94,2.21)	1.26
5	52	2009-2010	(2,0,2)	2.01(1.46,2.78)	1.91
5	52	2010-2011	(2,0,2)	1.59(1.07,2.36)	1.7
5	52	2011-2012	(2,0,2)	1.34(0.84,2.11)	1.54
5	52	2012-2013	(2,0,2)	4.65(4.11,5.25)	5.71
5	51	2004-2005	(1,0,2)	1.52(0.92,2.53)	1.59
5	51	2005-2006	(2,0,2)	1.69(1.15,2.69)	1.89
5	51	2006-2007	(2,0,2)	1.81(1.28,2.42)	2.18
5	51	2007-2008	(2,0,2)	1.38(0.83,2.09)	1.67
5	51	2008-2009	(2,0,2)	1.21(0.63,1.88)	1.29
5	51	2009-2010	(2,0,2)	1.33(0.66,2.32)	1.85
5	51	2010-2011	(2,0,2)	1.2(0.53,2)	1.38
5	51	2011-2012	(2,0,2)	1.31(0.65,2.08)	1.25
5	51	2012-2013	(2,0,2)	3.43(2.88,4.15)	4.16
5	50	2004-2005	(1,0,2)	1.13(0.54,2.15)	1.28
5	50	2005-2006	(2,0,2)	1.1(0.55,2.1)	1.49
5	50	2006-2007	(2,0,2)	1.67(1.13,2.62)	1.74
5	50	2007-2008	(2,0,2)	1.32(0.79,2.1)	1.3
5	50	2008-2009	(2,0,2)	0.96(0.43,1.61)	1.09
5	50	2009-2010	(2,0,2)	1.87(1.33,2.82)	1.48
5	50	2010-2011	(2,0,2)	0.99(0.47,1.78)	1.07
5	50	2011-2012	(2,0,2)	0.93(0.4,1.72)	1.15
5	50	2012-2013	(2,0,2)	2.38(1.86,3.13)	2.97
5	49	2004-2005	(1,0,2)	1.04(0.45,2.06)	1.19
5	49	2005-2006	(2,0,2)	1.46(0.91,2.39)	1.35
5	49	2006-2007	(2,0,2)	1.48(0.95,2.09)	1.59
5	49	2007-2008	(2,0,2)	1.08(0.55,1.72)	1.26
5	49	2008-2009	(2,0,2)	1.02(0.51,1.65)	0.97
5	49	2009-2010	(2,0,2)	1.49(0.95,2.43)	1.85
5	49	2010-2011	(2,0,2)	0.89(0.37,1.61)	0.96
5	49	2011-2012	(2,0,2)	1(0.49,1.76)	1.01
5	49	2012-2013	(2,0,2)	1.53(1.03,2.15)	2.12
5	48	2004-2005	(1,0,2)	1.65(1.05,2.67)	1.23
5	48	2005-2006	(2,0,2)	1.96(1.41,2.88)	1.6
5	48	2006-2007	(2,0,2)	1.45(0.85,2.39)	1.47
5	48	2007-2008	(2,0,2)	1.44(0.82,2.07)	1.24
5	48	2008-2009	(2,0,2)	1.12(0.58,1.77)	0.97
5	48	2009-2010	(2,0,2)	2.15(1.58,3.1)	1.87
5	48	2010-2011	(2,0,2)	1.17(0.53,2.11)	0.93
5	48	2011-2012	(2,0,2)	1.42(0.86,2.18)	1.06
5	48	2012-2013	(2,0,2)	1.77(1.22,2.54)	1.55
5	47	2004-2005	(1,0,2)	1.28(0.68,2.3)	1.46
5	47	2005-2006	(2,0,2)	1.49(0.89,2.48)	1.72
5	47	2006-2007	(2,0,2)	1.47(0.94,2.43)	1.44
5	47	2007-2008	(2,0,2)	1.52(0.99,2.15)	1.42
5	47	2008-2009	(2,0,2)	0.8(0.27,1.43)	0.98
5	47	2009-2010	(2,0,2)	2.58(2.06,3.33)	2.67
5	47	2010-2011	(2,0,2)	0.95(0.43,1.71)	1.04
5	47	2011-2012	(2,0,2)	0.96(0.45,1.7)	1.25
5	47	2012-2013	(2,0,2)	1.26(0.76,2)	1.57
5	46	2004-2005	(1,0,2)	1.15(0.56,2.18)	1.22
5	46	2005-2006	(2,0,2)	1.29(0.73,2.29)	1.44
5	46	2006-2007	(2,0,2)	1.35(0.82,1.96)	1.38
5	46	2007-2008	(2,0,2)	1.2(0.68,1.81)	1.39
5	46	2008-2009	(2,0,2)	0.96(0.43,1.68)	0.81
5	46	2009-2010	(2,0,2)	4.02(3.36,4.8)	3.63
5	46	2010-2011	(2,0,2)	0.94(0.4,1.73)	0.95
5	46	2011-2012	(2,0,2)	1.19(0.67,1.8)	1.02
5	46	2012-2013	(2,0,2)	1.27(0.73,1.9)	1.21
5	45	2004-2005	(1,0,2)	1.24(0.65,2.26)	1.16
5	45	2005-2006	(2,0,2)	1.53(0.97,2.52)	1.35
5	45	2006-2007	(2,0,2)	1.19(0.66,1.8)	1.3
5	45	2007-2008	(2,0,2)	1.27(0.74,1.89)	1.21
5	45	2008-2009	(2,0,2)	0.85(0.34,1.56)	0.83
5	45	2009-2010	(2,0,2)	5.66(5.12,6.44)	5.36
5	45	2010-2011	(2,0,2)	1.17(0.64,1.93)	0.95
5	45	2011-2012	(2,0,2)	1.16(0.63,1.91)	1.12
5	45	2012-2013	(2,0,2)	1.08(0.42,1.85)	1.15
5	44	2004-2005	(1,0,2)	1.11(0.52,2.14)	1.11
5	44	2005-2006	(2,0,2)	1.36(0.8,2.35)	1.44
5	44	2006-2007	(2,0,2)	1.32(0.7,1.93)	1.18
5	44	2007-2008	(2,0,2)	1.23(0.7,1.84)	1.19
5	44	2008-2009	(2,0,2)	0.67(0.14,1.3)	0.75
5	44	2009-2010	(2,0,2)	7.87(7.33,8.82)	7.54
5	44	2010-2011	(2,0,2)	0.9(0.24,1.63)	1.03
5	44	2011-2012	(3,0,3)	1.1(0.55,1.8)	1.09
5	44	2012-2013	(2,0,2)	0.96(0.42,1.57)	1.02
6	52	2004-2005	(2,0,2)	2.64(1.32,3.94)	2.36
6	52	2005-2006	(2,0,2)	5.15(3.77,6.52)	5.99
6	52	2006-2007	(2,0,2)	4.79(3.5,6.25)	5.67
6	52	2007-2008	(2,0,2)	3.05(1.86,4.56)	3.97
6	52	2008-2009	(2,0,2)	3.12(1.99,4.71)	4.33
6	52	2009-2010	(3,0,0)	3.85(2.67,5.63)	3.66
6	52	2010-2011	(2,0,2)	4.12(3,5.75)	3.78
6	52	2011-2012	(2,0,2)	2.33(1.15,3.91)	2.29
6	52	2012-2013	(2,0,2)	7.42(6.23,8.92)	9.26
6	51	2004-2005	(2,0,2)	1.87(0.52,3.21)	2.51
6	51	2005-2006	(2,0,2)	3.32(1.98,4.61)	4.76
6	51	2006-2007	(2,0,2)	4.68(3.41,6.54)	4.69
6	51	2007-2008	(2,0,2)	2.68(1.55,4.23)	3.05
6	51	2008-2009	(2,0,2)	2.62(1.45,4.22)	2.88
6	51	2009-2010	(2,0,2)	4.7(3.42,6.56)	3.97
6	51	2010-2011	(2,0,2)	2.99(1.74,4.66)	3.84
6	51	2011-2012	(2,0,2)	2.16(0.96,4.02)	2.24
6	51	2012-2013	(2,0,2)	5.68(4.48,7.25)	7.19
6	50	2004-2005	(2,0,2)	1.62(0.29,2.94)	1.97
6	50	2005-2006	(2,0,2)	2.41(1.22,3.71)	3.11
6	50	2006-2007	(2,0,2)	3.29(1.81,4.78)	4.65
6	50	2007-2008	(3,0,0)	2.86(1.53,4.7)	2.9
6	50	2008-2009	(3,0,0)	1.63(0.47,3.47)	2.47
6	50	2009-2010	(3,0,0)	3.33(2.01,5.24)	4.6
6	50	2010-2011	(2,0,2)	2.48(1.12,4.26)	2.9
6	50	2011-2012	(3,0,0)	1.97(0.67,3.59)	2.11
6	50	2012-2013	(3,0,0)	4.73(3.51,6.38)	5.56
6	49	2004-2005	(2,0,2)	2.52(1.23,3.82)	1.6
6	49	2005-2006	(3,0,2)	2.05(0.86,3.37)	2.34
6	49	2006-2007	(2,0,2)	3.13(1.97,5)	3.39
6	49	2007-2008	(2,0,2)	3.7(2.54,5.39)	3.08
6	49	2008-2009	(2,0,2)	1.78(0.65,3.47)	1.64
6	49	2009-2010	(2,0,2)	3.44(2.1,5.32)	3.56
6	49	2010-2011	(3,0,2)	2.48(1.21,4.25)	2.33
6	49	2011-2012	(2,0,2)	2.16(0.95,3.84)	1.96
6	49	2012-2013	(2,0,2)	3.63(2.48,5.32)	4.74
6	48	2004-2005	(2,0,1)	1.79(0.12,3.04)	2.38
6	48	2005-2006	(3,0,2)	2.12(1.03,3.6)	1.95
6	48	2006-2007	(2,0,2)	3.7(2.49,5.21)	3.28
6	48	2007-2008	(2,0,2)	3.82(2.62,5.38)	3.74
6	48	2008-2009	(2,0,2)	2.39(1.2,4.23)	1.78
6	48	2009-2010	(2,0,2)	3.81(2.47,5.69)	3.9
6	48	2010-2011	(3,0,2)	2.69(1.41,4.28)	2.46
6	48	2011-2012	(2,0,2)	2.19(0.96,3.85)	2.15
6	48	2012-2013	(2,0,2)	4.63(3.42,6.13)	3.67
6	47	2004-2005	(2,0,1)	1.63(-0.04,2.87)	1.67
6	47	2005-2006	(3,0,2)	1.9(0.78,3.22)	2.03
6	47	2006-2007	(2,0,2)	3.45(2.21,5.33)	3.73
6	47	2007-2008	(2,0,2)	3.31(2.12,4.9)	3.89
6	47	2008-2009	(2,0,2)	1.98(0.8,3.59)	2.18
6	47	2009-2010	(2,0,2)	5.52(4.25,7.53)	4.38
6	47	2010-2011	(3,0,2)	2.46(1.26,4.07)	2.62
6	47	2011-2012	(2,0,2)	2.35(1.08,3.85)	2.14
6	47	2012-2013	(2,0,2)	2.96(1.83,4.39)	4.4
6	46	2004-2005	(2,0,1)	1.56(-0.11,2.81)	1.51
6	46	2005-2006	(3,0,2)	1.8(0.69,3.27)	1.97
6	46	2006-2007	(2,0,2)	3.27(2.08,4.76)	3.36
6	46	2007-2008	(2,0,2)	3.63(2.44,5.23)	3.42
6	46	2008-2009	(2,0,2)	1.4(0.21,3.02)	1.85
6	46	2009-2010	(2,0,2)	5.81(4.56,7.65)	5.81
6	46	2010-2011	(3,0,2)	2.47(1.25,4.29)	2.4
6	46	2011-2012	(2,0,2)	2.11(0.89,3.57)	2.23
6	46	2012-2013	(2,0,2)	3(1.79,4.39)	2.93
6	45	2004-2005	(2,0,1)	1.37(-0.3,2.62)	1.44
6	45	2005-2006	(3,0,2)	1.71(0.59,3.18)	1.85
6	45	2006-2007	(2,0,2)	2.41(1.26,3.9)	3.13
6	45	2007-2008	(2,0,2)	3.48(2.33,5.06)	3.65
6	45	2008-2009	(2,0,2)	1.69(0.5,3.46)	1.49
6	45	2009-2010	(2,0,2)	5.34(4.03,7.22)	6.42
6	45	2010-2011	(3,0,2)	2.35(1.09,3.96)	2.36
6	45	2011-2012	(2,0,2)	1.91(0.59,3.52)	2.02
6	45	2012-2013	(2,0,2)	2.6(1.39,4.03)	2.9
6	44	2004-2005	(2,0,1)	1.21(-0.47,2.45)	1.26
6	44	2005-2006	(3,0,2)	1.56(0.45,2.88)	1.49
6	44	2006-2007	(2,0,2)	2.14(0.97,4.02)	2.36
6	44	2007-2008	(2,0,2)	3.18(2,4.72)	3.49
6	44	2008-2009	(2,0,2)	2.42(1.22,4.04)	1.63
6	44	2009-2010	(2,0,2)	8.22(6.77,10.05)	6.7
6	44	2010-2011	(3,0,2)	2.1(0.84,3.65)	2.25
6	44	2011-2012	(2,0,2)	1.96(0.72,3.57)	1.87
6	44	2012-2013	(2,0,2)	2.53(1.32,4.04)	2.47
7	52	2004-2005	(1,0,2)	1.91(0.85,3.49)	1.66
7	52	2005-2006	(1,1,3)	1.05(-0.06,2.1)	1.02
7	52	2006-2007	(1,1,3)	2.36(1.37,3.3)	2.75
7	52	2007-2008	(1,1,3)	1.07(0.21,1.89)	1.74
7	52	2008-2009	(1,0,2)	0.54(-0.38,1.53)	0.35
7	52	2009-2010	(1,0,2)	1.94(1.11,3.11)	1.94
7	52	2010-2011	(1,1,3)	2.17(1.17,3.06)	2.29
7	52	2011-2012	(1,0,2)	1.56(0.68,2.6)	1.89
7	52	2012-2013	(1,0,2)	4.24(3.41,5.47)	6.72
7	51	2004-2005	(1,0,2)	1.41(0.35,2.99)	1.65
7	51	2005-2006	(1,1,3)	0.28(-0.91,1.21)	0.73
7	51	2006-2007	(1,1,3)	1.64(0.44,2.46)	2.31
7	51	2007-2008	(1,1,3)	1.33(0.47,2.18)	1.05
7	51	2008-2009	(1,0,2)	0.96(0.12,1.85)	0.42
7	51	2009-2010	(1,0,2)	1.21(0.26,2.36)	1.97
7	51	2010-2011	(1,1,3)	1.5(0.58,2.61)	1.98
7	51	2011-2012	(1,0,2)	1.49(0.68,2.66)	1.41
7	51	2012-2013	(1,0,2)	2.82(2,3.93)	4.08
7	50	2004-2005	(1,0,2)	0.78(-0.28,2.37)	1.1
7	50	2005-2006	(1,1,3)	0.29(-0.95,1.3)	0.39
7	50	2006-2007	(1,1,3)	1.38(0.16,2.39)	1.58
7	50	2007-2008	(1,1,3)	0.96(0.05,1.89)	1.17
7	50	2008-2009	(1,0,2)	0.45(-0.47,1.43)	0.71
7	50	2009-2010	(1,0,2)	2.09(1.25,3.25)	1.56
7	50	2010-2011	(1,1,3)	1.42(0.43,2.39)	1.56
7	50	2011-2012	(1,0,2)	0.83(0.01,1.99)	1.43
7	50	2012-2013	(1,0,2)	2.16(1.34,3.03)	2.79
7	49	2004-2005	(1,0,2)	0.78(-0.28,2.37)	0.9
7	49	2005-2006	(1,0,2)	0.8(-0.12,1.81)	0.35
7	49	2006-2007	(1,1,3)	1.05(-0.17,1.95)	1.25
7	49	2007-2008	(1,1,3)	0.76(-0.1,1.57)	1.02
7	49	2008-2009	(1,0,2)	0.15(-0.67,1.03)	0.27
7	49	2009-2010	(1,0,2)	2.63(1.75,3.96)	2.28
7	49	2010-2011	(1,0,2)	1.47(0.51,2.59)	1.31
7	49	2011-2012	(1,0,2)	1.13(0.25,2.25)	0.82
7	49	2012-2013	(1,0,2)	2.06(1.24,3.21)	2.31
7	48	2004-2005	(1,0,2)	1.24(0.17,2.83)	0.78
7	48	2005-2006	(1,0,2)	0.75(-0.23,1.82)	0.59
7	48	2006-2007	(1,1,3)	0.87(-0.34,1.84)	1.09
7	48	2007-2008	(1,1,3)	0.92(0.07,1.76)	0.72
7	48	2008-2009	(1,0,2)	0.4(-0.44,1.32)	0.3
7	48	2009-2010	(1,0,2)	2.13(1.25,3.28)	2.45
7	48	2010-2011	(1,0,2)	0.91(-0.02,2.03)	1.39
7	48	2011-2012	(1,0,2)	0.95(0.13,2.1)	1.03
7	48	2012-2013	(1,0,2)	2.37(1.48,3.48)	2.17
7	47	2004-2005	(1,0,2)	1.2(0.13,2.79)	1.12
7	47	2005-2006	(1,0,2)	0.46(-0.45,1.47)	0.59
7	47	2006-2007	(1,1,3)	0.85(-0.12,1.67)	0.74
7	47	2007-2008	(1,1,3)	0.61(-0.43,1.45)	0.73
7	47	2008-2009	(1,0,2)	0.86(0.02,1.73)	0.37
7	47	2009-2010	(1,0,2)	1.86(1.02,3.01)	2.65
7	47	2010-2011	(1,0,2)	1.18(0.36,2.37)	1.01
7	47	2011-2012	(1,0,2)	0.78(-0.03,1.98)	0.86
7	47	2012-2013	(1,0,2)	2(1.18,3.12)	2.31
7	46	2004-2005	(1,0,2)	0.9(-0.43,2.49)	0.95
7	46	2005-2006	(1,0,2)	0.45(-0.53,1.45)	0.36
7	46	2006-2007	(1,1,3)	0.56(-0.66,1.41)	0.77
7	46	2007-2008	(1,1,3)	0.51(-0.52,1.34)	0.71
7	46	2008-2009	(1,0,2)	0.57(-0.28,1.44)	0.63
7	46	2009-2010	(1,0,2)	4.55(3.64,5.66)	2.9
7	46	2010-2011	(1,0,2)	1.33(0.51,2.46)	1.08
7	46	2011-2012	(1,0,2)	0.88(0.06,2.02)	0.84
7	46	2012-2013	(1,0,2)	1.58(0.77,2.7)	1.96
7	45	2004-2005	(1,0,2)	0.86(-0.21,2.45)	0.95
7	45	2005-2006	(1,0,2)	0.47(-0.5,1.42)	0.31
7	45	2006-2007	(1,1,3)	0.66(-0.32,1.55)	0.62
7	45	2007-2008	(1,1,3)	0.91(0.04,1.75)	0.56
7	45	2008-2009	(1,0,2)	0.23(-0.62,1.12)	0.39
7	45	2009-2010	(1,0,2)	5.48(4.57,6.78)	5
7	45	2010-2011	(1,0,2)	0.73(-0.13,1.85)	1.17
7	45	2011-2012	(1,0,2)	1.28(0.41,2.46)	0.91
7	45	2012-2013	(1,0,2)	1.48(0.67,2.6)	1.56
7	44	2004-2005	(1,0,2)	1.26(0.19,2.85)	0.92
7	44	2005-2006	(1,0,2)	0.38(-0.54,1.39)	0.28
7	44	2006-2007	(1,1,3)	0.84(-0.37,1.76)	0.67
7	44	2007-2008	(1,1,3)	0.86(-0.01,1.7)	0.83
7	44	2008-2009	(1,0,2)	0.32(-0.53,1.32)	0.25
7	44	2009-2010	(1,0,2)	5.96(5.12,7.26)	7.12
7	44	2010-2011	(1,0,2)	0.8(-0.01,1.95)	0.74
7	44	2011-2012	(1,0,2)	1.04(0.22,2.08)	1.14
7	44	2012-2013	(1,0,2)	1.38(0.57,2.51)	1.5
8	52	2004-2005	(1,0,0)	1.13(0.03,2.94)	1.6
8	52	2005-2006	(1,0,2)	2.9(2.16,3.83)	2.8
8	52	2006-2007	(1,0,0)	0.74(-0.09,2.41)	1.45
8	52	2007-2008	(1,0,0)	1.12(0.35,2.18)	1.48
8	52	2008-2009	(1,0,2)	0.61(-0.12,1.53)	0.38
8	52	2009-2010	(1,0,2)	1.13(0.34,2.39)	1.24
8	52	2010-2011	(1,0,2)	0.92(0.18,1.77)	0.99
8	52	2011-2012	(1,0,2)	1.06(0.45,1.91)	1.11
8	52	2012-2013	(1,0,3)	3.33(2.7,4.14)	4.1
8	51	2004-2005	(1,0,0)	1.04(-0.07,2.84)	1.15
8	51	2005-2006	(1,0,0)	1.69(0.85,2.64)	2.73
8	51	2006-2007	(1,0,0)	0.57(-0.19,1.76)	0.71
8	51	2007-2008	(1,0,0)	0.91(0.15,1.86)	1.14
8	51	2008-2009	(1,0,2)	0.42(-0.29,1.35)	0.55
8	51	2009-2010	(1,0,2)	1.24(0.47,2.22)	1.15
8	51	2010-2011	(1,0,0)	0.83(0.05,1.79)	0.89
8	51	2011-2012	(1,0,2)	1.02(0.29,1.87)	1.03
8	51	2012-2013	(1,0,2)	2.51(1.91,3.3)	3.18
8	50	2004-2005	(1,0,0)	0.88(-0.22,2.69)	1.04
8	50	2005-2006	(1,0,0)	0.94(0.11,2.53)	1.75
8	50	2006-2007	(1,0,0)	0.47(-0.39,2.16)	0.52
8	50	2007-2008	(1,0,0)	1(0.25,1.94)	0.91
8	50	2008-2009	(1,0,0)	0.41(-0.29,1.36)	0.37
8	50	2009-2010	(1,0,2)	1.13(0.3,2)	1.21
8	50	2010-2011	(1,0,0)	0.82(0.04,2.4)	0.82
8	50	2011-2012	(1,0,2)	0.88(0.17,1.72)	0.99
8	50	2012-2013	(1,0,2)	1.61(1.01,2.35)	2.43
8	49	2004-2005	(1,0,0)	0.9(-0.2,2.71)	0.87
8	49	2005-2006	(1,0,2)	0.88(0.14,1.77)	0.94
8	49	2006-2007	(1,0,0)	0.65(-0.12,2.32)	0.42
8	49	2007-2008	(1,0,0)	1(0.23,1.95)	1.01
8	49	2008-2009	(1,0,2)	0.47(-0.27,1.37)	0.36
8	49	2009-2010	(1,0,2)	1.2(0.39,2.05)	1.31
8	49	2010-2011	(1,0,2)	0.77(-0.04,1.64)	0.8
8	49	2011-2012	(1,0,2)	0.92(0.25,1.77)	0.92
8	49	2012-2013	(1,0,2)	1.37(0.7,2.21)	1.69
8	48	2004-2005	(1,0,0)	0.99(-0.11,2.8)	0.89
8	48	2005-2006	(1,0,0)	0.94(0.1,2.53)	0.93
8	48	2006-2007	(1,0,0)	0.59(-0.18,2.25)	0.61
8	48	2007-2008	(1,0,0)	0.98(0.23,2)	1.01
8	48	2008-2009	(1,0,2)	0.51(-0.24,1.41)	0.33
8	48	2009-2010	(1,0,2)	1.82(1,2.67)	1.32
8	48	2010-2011	(1,0,0)	0.74(-0.04,1.75)	0.75
8	48	2011-2012	(1,0,2)	1.07(0.35,1.92)	0.94
8	48	2012-2013	(1,0,2)	1.48(0.87,2.33)	1.33
8	47	2004-2005	(1,0,0)	0.81(-0.29,2.62)	0.99
8	47	2005-2006	(1,0,0)	1(0.13,2.59)	0.93
8	47	2006-2007	(1,0,0)	0.48(-0.28,1.54)	0.54
8	47	2007-2008	(1,0,0)	1.17(0.43,2.12)	0.98
8	47	2008-2009	(1,0,2)	0.22(-0.53,1.14)	0.44
8	47	2009-2010	(1,0,2)	1.83(1.01,2.67)	2.07
8	47	2010-2011	(1,0,0)	0.74(-0.09,1.75)	0.72
8	47	2011-2012	(1,0,2)	1.01(0.33,1.84)	1.06
8	47	2012-2013	(1,0,2)	1.01(0.34,1.86)	1.42
8	46	2004-2005	(1,0,0)	1.23(0.13,3.04)	0.8
8	46	2005-2006	(1,0,2)	0.9(0.14,1.78)	1
8	46	2006-2007	(1,0,0)	0.85(0.08,1.9)	0.42
8	46	2007-2008	(1,0,0)	1.12(0.35,2.07)	1.2
8	46	2008-2009	(1,0,2)	0.32(-0.42,1.24)	0.22
8	46	2009-2010	(1,0,2)	2.9(2.09,4.35)	2.51
8	46	2010-2011	(1,0,2)	0.64(-0.16,1.5)	0.72
8	46	2011-2012	(1,0,2)	0.97(0.3,1.74)	1.01
8	46	2012-2013	(1,0,2)	0.97(0.3,1.76)	1.02
8	45	2004-2005	(1,0,0)	1.03(-0.07,2.84)	1.25
8	45	2005-2006	(1,0,0)	0.73(-0.14,1.68)	0.92
8	45	2006-2007	(1,0,0)	0.33(-0.54,1.38)	0.83
8	45	2007-2008	(1,0,0)	1.18(0.41,2.13)	1.14
8	45	2008-2009	(1,0,2)	0.58(-0.1,1.5)	0.24
8	45	2009-2010	(1,0,2)	4.39(3.61,5.24)	3.48
8	45	2010-2011	(1,0,0)	0.77(-0.01,1.73)	0.65
8	45	2011-2012	(1,0,2)	0.99(0.32,1.83)	0.96
8	45	2012-2013	(1,0,2)	0.97(0.36,1.75)	0.91
8	44	2004-2005	(1,0,0)	0.92(-0.18,2.73)	1.03
8	44	2005-2006	(1,0,0)	0.78(-0.09,2.37)	0.7
8	44	2006-2007	(1,0,0)	0.44(-0.33,1.5)	0.25
8	44	2007-2008	(1,0,0)	0.87(0.11,1.82)	1.21
8	44	2008-2009	(1,0,2)	0.51(-0.25,1.43)	0.54
8	44	2009-2010	(1,0,2)	5.42(4.56,6.28)	5.62
8	44	2010-2011	(1,0,0)	0.75(-0.04,1.79)	0.75
8	44	2011-2012	(1,0,2)	0.89(0.21,1.68)	0.93
8	44	2012-2013	(1,0,2)	0.74(0.12,1.52)	0.92
9	52	2004-2005	(2,0,2)	3.12(1.92,4.55)	4.69
9	52	2005-2006	(2,0,2)	7.67(6.41,9.11)	5.54
9	52	2006-2007	(1,0,0)	2.54(1.37,4.17)	2.48
9	52	2007-2008	(1,0,0)	2.36(1.2,3.58)	3.65
9	52	2008-2009	(1,0,0)	1.95(0.74,3.34)	3.15
9	52	2009-2010	(1,0,0)	3.92(2.68,5.29)	4.4
9	52	2010-2011	(2,0,2)	4.05(2.96,5.31)	4.17
9	52	2011-2012	(1,0,0)	2.97(1.75,4.17)	3.69
9	52	2012-2013	(1,0,0)	2.96(1.94,4.25)	4.83
9	51	2004-2005	(2,0,2)	2.13(0.93,3.57)	3.1
9	51	2005-2006	(2,0,2)	4.96(3.79,6.47)	7.42
9	51	2006-2007	(1,0,3)	1.77(0.57,3.3)	2.61
9	51	2007-2008	(1,0,2)	1.76(0.66,3.09)	2.41
9	51	2008-2009	(1,0,3)	1.56(0.33,2.89)	1.96
9	51	2009-2010	(1,0,0)	3.44(2.21,5.04)	4.11
9	51	2010-2011	(2,0,2)	3.31(2.08,4.76)	4.17
9	51	2011-2012	(1,0,0)	2.52(1.36,4.07)	3.05
9	51	2012-2013	(1,0,0)	2.43(1.33,3.63)	3.04
9	50	2004-2005	(2,0,2)	1.77(0.57,3.21)	2.2
9	50	2005-2006	(1,0,3)	3.48(2.27,5.09)	5.29
9	50	2006-2007	(1,0,0)	1.67(0.43,3.34)	1.75
9	50	2007-2008	(1,0,0)	1.5(0.26,3.11)	1.81
9	50	2008-2009	(1,0,0)	1.19(-0.12,2.6)	1.52
9	50	2009-2010	(1,0,0)	3.37(2.12,4.75)	3.58
9	50	2010-2011	(1,0,3)	2.81(1.65,4.28)	3.44
9	50	2011-2012	(1,0,0)	2.31(1.11,3.67)	2.57
9	50	2012-2013	(1,0,0)	2.19(1.1,3.45)	2.46
9	49	2004-2005	(2,0,2)	1.79(0.6,3.24)	1.91
9	49	2005-2006	(1,0,3)	3.03(1.83,4.37)	3.69
9	49	2006-2007	(1,0,0)	1.5(0.21,3.21)	1.64
9	49	2007-2008	(1,0,0)	1.45(0.19,3.07)	1.45
9	49	2008-2009	(1,0,0)	1.19(-0.03,2.58)	1.12
9	49	2009-2010	(1,0,0)	3.75(2.49,5.35)	3.51
9	49	2010-2011	(1,0,3)	2.4(1.22,3.95)	2.93
9	49	2011-2012	(1,0,0)	1.59(0.38,2.96)	2.33
9	49	2012-2013	(1,0,0)	2.22(1.13,3.57)	2.19
9	48	2004-2005	(2,0,2)	2.11(0.91,3.55)	1.68
9	48	2005-2006	(2,0,2)	3.22(2.05,4.71)	2.78
9	48	2006-2007	(1,0,0)	1.74(0.41,3.35)	1.45
9	48	2007-2008	(1,0,0)	1.71(0.38,3.31)	1.41
9	48	2008-2009	(1,0,0)	1.14(-0.15,2.53)	1.12
9	48	2009-2010	(1,0,0)	5.02(3.75,6.56)	3.92
9	48	2010-2011	(2,0,2)	2.8(1.41,4.18)	2.44
9	48	2011-2012	(1,0,0)	2.2(0.94,3.56)	1.53
9	48	2012-2013	(1,0,0)	2.38(1.14,3.59)	2.23
9	47	2004-2005	(0,1,0)	1.88(0.09,3.53)	2.14
9	47	2005-2006	(1,0,3)	2.44(1.25,4.01)	3.24
9	47	2006-2007	(1,0,0)	1.39(0.08,3.09)	1.72
9	47	2007-2008	(1,0,0)	1.24(-0.09,2.84)	1.69
9	47	2008-2009	(1,0,0)	1.12(-0.17,2.69)	1.07
9	47	2009-2010	(1,0,0)	4.35(3.03,5.9)	5.29
9	47	2010-2011	(1,0,3)	2.52(1.18,3.99)	2.83
9	47	2011-2012	(1,0,0)	2.26(1.01,3.62)	2.21
9	47	2012-2013	(1,0,0)	2.2(0.99,3.74)	2.41
9	46	2004-2005	(0,1,0)	1.75(-0.04,3.4)	1.88
9	46	2005-2006	(1,0,3)	1.97(0.77,3.58)	2.48
9	46	2006-2007	(1,0,0)	1.52(0.21,3.14)	1.33
9	46	2007-2008	(1,0,0)	1.4(0.13,3.01)	1.17
9	46	2008-2009	(1,0,0)	1.09(-0.13,2.67)	1.05
9	46	2009-2010	(1,0,0)	4.86(3.54,6.46)	4.57
9	46	2010-2011	(1,0,3)	2.35(1.14,3.87)	2.53
9	46	2011-2012	(1,0,0)	1.91(0.74,3.2)	2.27
9	46	2012-2013	(1,0,0)	2.21(0.97,3.5)	2.21
9	45	2004-2005	(0,1,0)	1.44(-0.35,3.09)	1.75
9	45	2005-2006	(1,0,3)	2.14(0.93,3.48)	1.71
9	45	2006-2007	(1,0,0)	1.56(0.24,3.26)	1.47
9	45	2007-2008	(1,0,0)	1.41(0.08,3.01)	1.35
9	45	2008-2009	(1,0,0)	0.97(-0.25,2.37)	1.01
9	45	2009-2010	(1,0,0)	5.95(4.69,7.56)	5.14
9	45	2010-2011	(1,0,3)	2.26(1.04,3.74)	2.34
9	45	2011-2012	(1,0,0)	2.16(0.9,3.44)	1.89
9	45	2012-2013	(1,0,0)	2.1(0.95,3.31)	2.22
9	44	2004-2005	(0,1,0)	1.81(0.03,3.46)	1.44
9	44	2005-2006	(1,0,3)	1.5(0.29,3.1)	2.27
9	44	2006-2007	(1,0,0)	1.31(-0.02,3.01)	1.52
9	44	2007-2008	(1,0,0)	1.36(0.04,2.98)	1.35
9	44	2008-2009	(1,0,0)	0.96(-0.34,2.52)	0.89
9	44	2009-2010	(1,0,0)	6.12(4.84,7.66)	6.31
9	44	2010-2011	(1,0,3)	1.81(0.64,3.14)	2.28
9	44	2011-2012	(1,0,0)	1.97(0.76,3.26)	2.16
9	44	2012-2013	(1,0,0)	2.05(0.82,3.34)	2.1
10	52	2004-2005	(1,0,0)	1.55(0.22,3.59)	1.86
10	52	2005-2006	(1,0,0)	2.31(1.27,4.33)	2.5
10	52	2006-2007	(1,0,0)	1.86(0.82,3.33)	2.23
10	52	2007-2008	(1,0,0)	2.06(0.88,4.03)	2.76
10	52	2008-2009	(1,0,0)	1.68(0.43,3.69)	2.11
10	52	2009-2010	(0,1,0)	1.57(-0.04,3.5)	1.99
10	52	2010-2011	(1,0,0)	1.3(0.19,3.14)	2.35
10	52	2011-2012	(1,0,0)	1.2(0.14,2.91)	1.25
10	52	2012-2013	(1,0,0)	1.53(0.54,3.12)	3.39
10	51	2004-2005	(1,0,0)	1.52(0.19,3.56)	1.58
10	51	2005-2006	(1,0,0)	1.54(0.5,3.57)	2.44
10	51	2006-2007	(1,0,0)	1.55(0.51,3.02)	1.93
10	51	2007-2008	(1,0,0)	2.66(1.6,4.63)	2.2
10	51	2008-2009	(1,0,0)	1.79(0.54,3.7)	1.71
10	51	2009-2010	(0,1,0)	1.47(-0.45,3.19)	1.57
10	51	2010-2011	(1,0,0)	1.05(-0.27,2.74)	1.26
10	51	2011-2012	(1,0,0)	1.07(-0.11,2.68)	1.15
10	51	2012-2013	(1,0,0)	1.55(0.49,3.11)	1.54
10	50	2004-2005	(1,0,0)	1.72(0.39,3.76)	1.55
10	50	2005-2006	(1,0,0)	1(-0.27,2.49)	1.57
10	50	2006-2007	(1,0,0)	1.61(0.58,3.36)	1.58
10	50	2007-2008	(1,0,0)	2.68(1.51,4.65)	2.91
10	50	2008-2009	(1,0,0)	1.51(0.21,3.42)	1.83
10	50	2009-2010	(0,1,0)	1.3(-0.31,3.32)	1.47
10	50	2010-2011	(1,0,0)	1.12(0.01,2.82)	0.98
10	50	2011-2012	(1,0,0)	0.7(-0.37,2.55)	1.01
10	50	2012-2013	(1,0,0)	1.18(0.09,2.91)	1.56
10	49	2004-2005	(1,0,0)	0.92(-0.41,2.97)	1.79
10	49	2005-2006	(1,0,0)	1.22(-0.05,3.25)	0.97
10	49	2006-2007	(1,0,0)	1.43(0.4,3.18)	1.66
10	49	2007-2008	(1,0,0)	1.36(0.18,3.33)	2.93
10	49	2008-2009	(1,0,0)	1.7(0.45,3.61)	1.51
10	49	2009-2010	(0,1,0)	1.61(-0.3,3.63)	1.3
10	49	2010-2011	(1,0,0)	1.05(-0.06,2.99)	1.05
10	49	2011-2012	(1,0,0)	0.91(-0.2,2.59)	0.59
10	49	2012-2013	(1,0,0)	1.02(-0.08,2.7)	1.15
10	48	2004-2005	(1,0,0)	2.84(1.54,4.87)	0.87
10	48	2005-2006	(1,0,0)	0.83(-0.2,2.86)	1.21
10	48	2006-2007	(1,0,0)	1.32(0.37,3.07)	1.45
10	48	2007-2008	(1,0,0)	2.05(0.87,4.01)	1.36
10	48	2008-2009	(1,0,0)	1.64(0.38,3.54)	1.73
10	48	2009-2010	(0,1,0)	2.39(0.92,4.45)	1.61
10	48	2010-2011	(1,0,0)	1.7(0.58,3.54)	0.97
10	48	2011-2012	(1,0,0)	1.13(0.02,2.79)	0.83
10	48	2012-2013	(1,0,0)	1.2(0.14,2.78)	0.96
10	47	2004-2005	(1,0,0)	0.97(-0.31,3)	3.03
10	47	2005-2006	(1,0,0)	0.85(-0.17,2.35)	0.77
10	47	2006-2007	(1,0,0)	0.75(-0.2,2.24)	1.33
10	47	2007-2008	(1,0,0)	2.19(1.14,3.64)	2.18
10	47	2008-2009	(1,0,0)	1.46(0.14,3.22)	1.66
10	47	2009-2010	(0,1,0)	2.91(1.48,4.63)	2.39
10	47	2010-2011	(1,0,0)	1.23(0.08,3.07)	1.71
10	47	2011-2012	(1,0,0)	0.97(-0.1,2.55)	1.08
10	47	2012-2013	(1,0,0)	1.13(0.04,2.69)	1.16
10	46	2004-2005	(1,0,0)	1.16(-0.13,3.19)	0.94
10	46	2005-2006	(1,0,0)	0.85(-0.18,2.7)	0.81
10	46	2006-2007	(1,0,0)	1.17(0.14,2.65)	0.69
10	46	2007-2008	(1,0,0)	2.06(0.61,3.98)	2.34
10	46	2008-2009	(1,0,0)	1.48(0.18,3.3)	1.46
10	46	2009-2010	(0,1,0)	3.98(2.37,5.91)	2.91
10	46	2010-2011	(1,0,0)	1.09(-0.3,2.94)	1.18
10	46	2011-2012	(1,0,0)	0.76(-0.5,2.48)	0.9
10	46	2012-2013	(1,0,0)	0.93(-0.17,2.53)	1.09
10	45	2004-2005	(1,0,0)	1.36(0.07,3.38)	1.15
10	45	2005-2006	(1,0,0)	1.2(-0.07,3.24)	0.79
10	45	2006-2007	(1,0,0)	1.04(0.01,2.78)	1.16
10	45	2007-2008	(1,0,0)	1.64(0.48,3.61)	2.19
10	45	2008-2009	(1,0,0)	1.9(0.66,3.81)	1.48
10	45	2009-2010	(0,1,0)	5.13(3.66,7.06)	3.98
10	45	2010-2011	(1,0,0)	0.98(-0.34,2.83)	1.03
10	45	2011-2012	(1,0,0)	0.91(-0.2,2.62)	0.66
10	45	2012-2013	(1,0,0)	0.96(-0.14,2.64)	0.86
10	44	2004-2005	(1,0,0)	1.39(0.1,3.42)	1.37
10	44	2005-2006	(1,0,0)	0.99(-0.29,3.02)	1.2
10	44	2006-2007	(1,0,0)	0.94(-0.09,2.31)	1
10	44	2007-2008	(1,0,0)	1.43(0.26,3.32)	1.7
10	44	2008-2009	(1,0,0)	1.65(0.4,3.55)	1.97
10	44	2009-2010	(0,1,0)	7.16(5.7,9.09)	5.13
10	44	2010-2011	(1,0,0)	1.01(-0.31,3)	0.9
10	44	2011-2012	(1,0,0)	0.76(-0.57,2.47)	0.82
10	44	2012-2013	(1,0,0)	0.78(-0.29,2.38)	0.9
1	1	2004-2005	(1,0,2)	2.42(1.82,2.84)	2.12
1	1	2005-2006	(1,0,2)	1.42(0.86,2.09)	1.13
1	1	2006-2007	(1,0,2)	1.65(1.19,2.31)	1.36
1	1	2007-2008	(1,0,2)	1.22(0.74,1.85)	1.55
1	1	2008-2009	(1,0,2)	1.07(0.58,1.72)	0.63
1	1	2009-2010	(1,0,2)	1.14(0.49,2)	0.78
1	1	2010-2011	(1,0,2)	1.16(0.65,1.94)	0.96
1	1	2011-2012	(1,0,3)	1.04(0.54,1.86)	0.91
1	1	2012-2013	(2,0,2)	4.15(3.66,4.99)	3.22
1	2	2004-2005	(1,0,2)	1.73(1.13,2.15)	1.79
1	2	2005-2006	(1,0,2)	1.04(0.39,1.72)	0.99
1	2	2006-2007	(1,0,2)	1.3(0.75,1.86)	1.07
1	2	2007-2008	(1,0,2)	1.62(1.12,2.29)	1.31
1	2	2008-2009	(1,0,3)	0.48(0.05,1.19)	0.79
1	2	2009-2010	(1,0,3)	0.68(0.14,1.52)	0.63
1	2	2010-2011	(2,0,2)	0.88(0.38,1.72)	1.19
1	2	2011-2012	(2,0,2)	0.88(0.39,1.63)	0.8
1	2	2012-2013	(2,0,2)	2.73(2.25,3.53)	3.28
1	3	2004-2005	(1,0,2)	1.55(0.95,1.97)	2.13
1	3	2005-2006	(1,0,2)	0.8(0.21,1.4)	1
1	3	2006-2007	(1,0,2)	0.8(0.21,1.36)	1.36
1	3	2007-2008	(1,0,2)	1.17(0.59,1.75)	1.22
1	3	2008-2009	(1,0,2)	0.82(0.37,1.51)	1.33
1	3	2009-2010	(1,0,3)	0.54(-0.01,1.34)	0.79
1	3	2010-2011	(1,0,3)	1.22(0.72,2.02)	1.21
1	3	2011-2012	(2,0,2)	0.74(0.24,1.41)	0.84
1	3	2012-2013	(2,0,2)	2.77(2.32,3.49)	3.02
1	4	2004-2005	(1,0,2)	2.28(1.63,2.69)	1.95
1	4	2005-2006	(1,0,2)	1.02(0.24,1.58)	1.22
1	4	2006-2007	(1,0,2)	1.42(0.84,2.02)	0.94
1	4	2007-2008	(1,0,2)	1.1(0.6,1.68)	1.36
1	4	2008-2009	(1,0,2)	1.53(1.05,2.22)	1.56
1	4	2009-2010	(1,0,3)	0.88(0.39,1.72)	0.78
1	4	2010-2011	(1,0,3)	1.22(0.52,1.95)	1.41
1	4	2011-2012	(2,0,2)	0.86(0.31,1.58)	0.82
1	4	2012-2013	(2,0,2)	2.72(2.21,3.45)	2.5
1	5	2004-2005	(1,0,2)	1.74(1.15,2.31)	2.13
1	5	2005-2006	(1,0,2)	1.27(0.61,1.87)	1.54
1	5	2006-2007	(1,0,2)	0.82(0.18,1.45)	1.29
1	5	2007-2008	(1,0,3)	1.3(0.8,1.97)	2.2
1	5	2008-2009	(2,0,0)	1.57(1.1,2.18)	3.56
1	5	2009-2010	(1,0,2)	0.83(0.23,1.76)	0.85
1	5	2010-2011	(1,0,2)	1.38(0.8,2.23)	1.87
1	5	2011-2012	(1,0,2)	0.84(0.37,1.62)	0.77
1	5	2012-2013	(1,0,2)	2.12(1.64,2.96)	2.21
1	6	2004-2005	(1,0,2)	2(1.39,2.58)	2.43
1	6	2005-2006	(1,0,2)	1.59(0.99,2.2)	1.68
1	6	2006-2007	(1,0,2)	1.26(0.68,1.87)	1.71
1	6	2007-2008	(1,0,2)	2.37(1.91,3.04)	3.13
1	6	2008-2009	(1,0,2)	3.83(3.38,4.57)	3.89
1	6	2009-2010	(1,0,3)	0.88(0.33,1.71)	0.8
1	6	2010-2011	(1,0,3)	1.93(1.47,2.76)	1.99
1	6	2011-2012	(2,0,2)	0.77(0.27,1.52)	0.85
1	6	2012-2013	(2,0,2)	1.87(1.4,2.58)	1.87
1	7	2004-2005	(1,0,2)	2.58(1.96,3.14)	1.88
1	7	2005-2006	(1,0,2)	1.63(1,2.19)	2.11
1	7	2006-2007	(1,0,2)	1.85(1.26,2.44)	1.81
1	7	2007-2008	(1,0,2)	3.27(2.74,3.95)	4.2
1	7	2008-2009	(1,0,2)	3.95(3.45,4.61)	3.01
1	7	2009-2010	(1,0,2)	0.82(0.22,1.6)	0.99
1	7	2010-2011	(1,0,2)	1.96(1.41,2.74)	2.31
1	7	2011-2012	(1,0,2)	0.88(0.3,1.66)	0.9
1	7	2012-2013	(1,0,3)	1.63(1.1,2.44)	1.56
1	8	2004-2005	(1,0,2)	1.42(0.77,1.83)	1.52
1	8	2005-2006	(1,0,2)	2.14(1.47,2.69)	2.12
1	8	2006-2007	(1,0,2)	1.73(1.23,2.28)	1.79
1	8	2007-2008	(1,0,2)	4.28(3.75,4.95)	3.98
1	8	2008-2009	(1,0,3)	2.47(2.03,3.14)	2.75
1	8	2009-2010	(1,0,3)	1.07(0.51,1.9)	0.82
1	8	2010-2011	(2,0,2)	2.23(1.67,3.06)	2.32
1	8	2011-2012	(2,0,2)	0.94(0.43,1.66)	0.95
1	8	2012-2013	(2,0,2)	1.34(0.86,2.17)	1.51
2	1	2004-2005	(1,0,0)	3.46(2.18,5.13)	3.55
2	1	2005-2006	(1,0,0)	2.52(1.48,3.67)	2.03
2	1	2006-2007	(1,0,0)	2.53(1.5,3.7)	2.22
2	1	2007-2008	(1,0,0)	1.91(0.91,3.07)	2.07
2	1	2008-2009	(2,0,1)	1.97(1.16,3.01)	1.66
2	1	2009-2010	(1,1,0)	2.31(1.14,3.63)	1.69
2	1	2010-2011	(2,0,2)	4.22(3.31,5.49)	3.34
2	1	2011-2012	(2,0,2)	1.23(0.31,2.5)	1.31
2	1	2012-2013	(2,0,2)	5.5(4.61,6.77)	4.52
2	2	2004-2005	(1,0,0)	3.24(2.14,4.91)	3.5
2	2	2005-2006	(1,0,0)	1.99(0.95,3.14)	2.19
2	2	2006-2007	(1,0,0)	2.14(1.15,3.31)	1.6
2	2	2007-2008	(1,0,0)	2(1,3.07)	1.83
2	2	2008-2009	(2,0,1)	1.64(0.83,2.69)	1.7
2	2	2009-2010	(2,1,3)	1.51(0.58,2.76)	1.83
2	2	2010-2011	(2,0,2)	2.86(2.01,4.1)	3.84
2	2	2011-2012	(2,0,2)	1.38(0.5,2.6)	1.05
2	2	2012-2013	(2,0,2)	3.95(3.03,5.16)	4.78
2	3	2004-2005	(1,0,0)	3.21(2.1,4.87)	2.91
2	3	2005-2006	(1,0,0)	2.13(1.13,3.28)	2.13
2	3	2006-2007	(1,0,0)	1.6(0.62,2.77)	1.76
2	3	2007-2008	(1,0,0)	1.8(1.01,2.86)	1.89
2	3	2008-2009	(2,0,1)	1.68(0.87,2.72)	2.13
2	3	2009-2010	(2,1,3)	1.9(1.02,3.16)	1.89
2	3	2010-2011	(2,0,2)	3.77(2.84,4.99)	3.65
2	3	2011-2012	(2,0,2)	1.05(0.14,2.24)	1.14
2	3	2012-2013	(2,0,2)	4.53(3.62,5.79)	5.32
2	4	2004-2005	(1,0,0)	2.71(1.6,4.38)	3.52
2	4	2005-2006	(1,0,0)	2.07(1.03,3.21)	1.72
2	4	2006-2007	(1,0,0)	1.74(0.76,2.88)	2.05
2	4	2007-2008	(1,0,0)	1.85(1.06,2.98)	2.46
2	4	2008-2009	(2,0,1)	2.06(1.26,3.18)	2.73
2	4	2009-2010	(2,1,1)	1.9(1.02,3.16)	1.66
2	4	2010-2011	(2,0,2)	3.41(2.54,4.78)	3.93
2	4	2011-2012	(2,0,2)	1.23(0.33,2.45)	1.05
2	4	2012-2013	(2,0,2)	5.14(4.19,6.35)	4.64
2	5	2004-2005	(1,0,0)	3.24(2.2,4.89)	3.69
2	5	2005-2006	(1,0,0)	1.72(0.68,2.87)	2.4
2	5	2006-2007	(1,0,0)	1.99(1.01,3.05)	1.94
2	5	2007-2008	(1,0,0)	2.34(1.55,3.4)	3.22
2	5	2008-2009	(2,0,1)	2.59(1.81,3.65)	2.9
2	5	2009-2010	(2,1,1)	1.62(0.45,2.93)	1.59
2	5	2010-2011	(2,0,2)	3.71(2.84,4.97)	4.06
2	5	2011-2012	(2,0,2)	1.11(0.21,2.37)	1.09
2	5	2012-2013	(2,0,2)	4.2(3.27,5.49)	3.83
2	6	2004-2005	(1,0,0)	3.39(2.27,5.04)	3.99
2	6	2005-2006	(1,0,0)	2.3(1.26,3.44)	2.74
2	6	2006-2007	(1,0,0)	1.9(0.91,3.04)	2.09
2	6	2007-2008	(1,0,0)	3.01(2.08,4.07)	4.08
2	6	2008-2009	(2,0,1)	2.75(1.98,3.8)	3.38
2	6	2009-2010	(2,1,1)	1.57(0.4,2.89)	1.77
2	6	2010-2011	(2,0,2)	3.88(2.99,5.19)	4.09
2	6	2011-2012	(2,0,2)	1.15(0.27,2.34)	1.05
2	6	2012-2013	(2,0,2)	3.5(2.57,4.77)	3.58
2	7	2004-2005	(1,0,0)	3.67(2.53,5.3)	3.43
2	7	2005-2006	(1,0,0)	2.6(1.61,3.75)	2.32
2	7	2006-2007	(1,0,0)	2.02(1.04,3.16)	2.29
2	7	2007-2008	(1,0,0)	3.8(2.77,4.86)	4.38
2	7	2008-2009	(2,0,1)	3.18(2.35,4.22)	3.68
2	7	2009-2010	(2,1,1)	1.8(0.63,3.11)	1.67
2	7	2010-2011	(2,0,2)	3.81(2.9,5.06)	4.25
2	7	2011-2012	(2,0,2)	1.12(0.21,2.37)	1.09
2	7	2012-2013	(2,0,2)	3.37(2.46,4.56)	3.71
2	8	2004-2005	(1,0,0)	3.18(2.05,4.32)	3.51
2	8	2005-2006	(1,0,0)	2.23(1.24,3.37)	1.96
2	8	2006-2007	(1,0,0)	2.2(1.21,3.34)	2.15
2	8	2007-2008	(2,0,1)	4.11(3.21,5.17)	4.17
2	8	2008-2009	(2,0,1)	3.4(2.6,4.42)	3.95
2	8	2009-2010	(2,1,3)	1.65(0.79,2.91)	1.53
2	8	2010-2011	(2,0,2)	4.05(3.14,5.27)	4.32
2	8	2011-2012	(2,0,2)	1.16(0.26,2.38)	1.31
2	8	2012-2013	(2,0,2)	3.57(2.67,4.74)	3.43
3	1	2004-2005	(2,0,2)	3.82(2.74,4.91)	3.8
3	1	2005-2006	(1,0,0)	3.49(2.34,5.02)	3.51
3	1	2006-2007	(1,0,0)	3.56(2.64,5.06)	2.64
3	1	2007-2008	(1,0,0)	2.56(1.44,4.03)	3.08
3	1	2008-2009	(1,0,0)	2.34(1.49,3.64)	1.66
3	1	2009-2010	(1,0,3)	2.39(1.45,3.78)	1.98
3	1	2010-2011	(1,0,3)	2.73(1.83,3.95)	2.2
3	1	2011-2012	(1,0,3)	2.25(1.41,3.54)	1.7
3	1	2012-2013	(2,0,1)	7.26(6.45,8.58)	4.82
3	2	2004-2005	(1,0,0)	3.65(2.78,4.93)	3.78
3	2	2005-2006	(1,0,0)	3.38(2.23,4.92)	3.74
3	2	2006-2007	(1,0,0)	2.59(1.68,4.13)	2.1
3	2	2007-2008	(1,0,0)	2.98(2.08,4.29)	2.28
3	2	2008-2009	(1,0,0)	1.69(0.8,3.02)	1.86
3	2	2009-2010	(1,0,3)	1.92(1.01,3.58)	1.83
3	2	2010-2011	(1,0,3)	2.25(1.41,3.81)	2.45
3	2	2011-2012	(1,0,3)	1.75(0.91,3.02)	1.51
3	2	2012-2013	(1,0,3)	4.76(3.91,5.92)	5.11
3	3	2004-2005	(1,0,0)	3.63(2.72,4.91)	3.92
3	3	2005-2006	(1,0,0)	3.59(2.44,5.1)	3.66
3	3	2006-2007	(1,0,0)	2.1(1.19,3.62)	2.08
3	3	2007-2008	(1,0,0)	2.26(1.36,3.58)	2.33
3	3	2008-2009	(1,0,0)	1.87(0.98,3.09)	1.96
3	3	2009-2010	(1,0,3)	1.7(0.8,3.47)	1.57
3	3	2010-2011	(1,0,3)	2.34(1.46,3.62)	3.28
3	3	2011-2012	(1,0,3)	1.46(0.6,2.83)	1.57
3	3	2012-2013	(1,0,3)	4.44(3.54,5.66)	5.16
3	4	2004-2005	(1,0,0)	3.77(2.85,5.04)	5.29
3	4	2005-2006	(1,0,0)	3.51(2.6,4.82)	3.53
3	4	2006-2007	(1,0,0)	2.08(1.19,3.4)	2.5
3	4	2007-2008	(1,0,0)	2.3(1.42,3.62)	4.1
3	4	2008-2009	(1,0,0)	1.96(1.13,3.29)	2.32
3	4	2009-2010	(1,0,2)	1.63(0.66,3.29)	1.82
3	4	2010-2011	(1,0,2)	3.32(2.38,4.58)	4.05
3	4	2011-2012	(1,0,2)	1.6(0.64,2.86)	1.47
3	4	2012-2013	(1,0,2)	4.93(3.99,6.22)	3.59
3	5	2004-2005	(1,0,0)	5.08(4.17,6.56)	6.5
3	5	2005-2006	(1,0,0)	3.4(2.25,4.94)	2.74
3	5	2006-2007	(1,0,0)	2.46(1.56,3.99)	2.39
3	5	2007-2008	(1,0,0)	3.9(3,5.44)	4
3	5	2008-2009	(1,0,0)	2.29(1.4,3.6)	2.85
3	5	2009-2010	(2,0,1)	1.83(0.87,3.4)	1.82
3	5	2010-2011	(2,0,1)	4.04(3.2,5.35)	4.42
3	5	2011-2012	(2,0,1)	1.51(0.68,2.7)	1.53
3	5	2012-2013	(2,0,1)	3.17(2.28,4.33)	3.05
3	6	2004-2005	(1,0,0)	6.3(5.32,7.65)	6.32
3	6	2005-2006	(1,0,0)	2.68(1.54,4.22)	3.76
3	6	2006-2007	(1,0,0)	2.36(1.45,3.9)	2.66
3	6	2007-2008	(1,0,0)	3.81(2.91,5.13)	4.86
3	6	2008-2009	(1,0,0)	2.77(1.88,4.15)	4.99
3	6	2009-2010	(2,0,1)	1.84(0.91,3.2)	1.69
3	6	2010-2011	(2,0,1)	4.33(3.41,5.67)	4.06
3	6	2011-2012	(2,0,1)	1.58(0.73,3.1)	1.6
3	6	2012-2013	(2,0,1)	2.67(1.85,4.04)	2.58
3	7	2004-2005	(1,0,0)	6.13(5.14,7.57)	9.18
3	7	2005-2006	(2,0,1)	3.62(2.65,5.03)	3.91
3	7	2006-2007	(1,0,0)	2.62(1.7,3.96)	2.71
3	7	2007-2008	(1,0,0)	4.64(3.76,5.9)	5.02
3	7	2008-2009	(1,0,0)	4.77(3.85,6.12)	4.99
3	7	2009-2010	(1,0,3)	1.73(0.8,2.96)	1.42
3	7	2010-2011	(1,0,3)	3.79(2.88,4.97)	3.97
3	7	2011-2012	(1,0,3)	1.65(0.78,2.77)	1.69
3	7	2012-2013	(2,0,2)	2.27(1.38,3.46)	2.76
3	8	2004-2005	(1,0,2)	8.69(7.59,10.47)	5.53
3	8	2005-2006	(1,0,0)	3.75(2.88,5.25)	4.52
3	8	2006-2007	(1,0,0)	2.65(1.8,4.17)	2.48
3	8	2007-2008	(1,0,0)	4.75(3.89,6.26)	4.71
3	8	2008-2009	(1,0,0)	4.73(3.89,6.23)	5.21
3	8	2009-2010	(2,0,1)	1.45(0.49,3.17)	1.44
3	8	2010-2011	(2,0,1)	3.74(2.8,5.07)	3.57
3	8	2011-2012	(2,0,1)	1.75(0.83,3.1)	1.52
3	8	2012-2013	(2,0,1)	2.54(1.61,3.8)	2.64
4	1	2004-2005	(2,0,2)	1.68(1.12,2.39)	1.4
4	1	2005-2006	(2,0,2)	2.1(1.61,2.76)	1.82
4	1	2006-2007	(2,0,2)	2.34(1.87,3.08)	1.88
4	1	2007-2008	(2,0,2)	2.18(1.72,2.89)	1.71
4	1	2008-2009	(2,0,2)	1.58(1.13,2.47)	1.18
4	1	2009-2010	(2,1,3)	2.22(1.63,3.23)	1.68
4	1	2010-2011	(2,0,2)	3.53(2.92,4.44)	3.25
4	1	2011-2012	(2,0,2)	2.39(1.77,3.28)	1.64
4	1	2012-2013	(2,0,2)	6.6(6.05,7.54)	4.45
4	2	2004-2005	(1,0,2)	1.21(0.31,2.3)	1.3
4	2	2005-2006	(1,0,2)	1.74(0.94,2.5)	1.58
4	2	2006-2007	(1,0,2)	1.26(0.55,2.14)	1.56
4	2	2007-2008	(1,0,2)	1.44(0.78,2.1)	1.42
4	2	2008-2009	(1,0,2)	0.88(0.1,1.74)	1.34
4	2	2009-2010	(0,1,2)	1.29(0.52,2.33)	1.7
4	2	2010-2011	(1,0,2)	2.65(1.98,3.68)	3.61
4	2	2011-2012	(1,0,2)	1.31(0.67,2.32)	1.5
4	2	2012-2013	(1,0,2)	3.65(2.93,4.53)	3.48
4	3	2004-2005	(1,0,2)	1.24(0.46,1.95)	1.74
4	3	2005-2006	(1,0,2)	1.26(0.63,1.92)	1.72
4	3	2006-2007	(1,0,2)	1.55(0.99,2.32)	1.76
4	3	2007-2008	(1,0,2)	1.22(0.69,1.95)	1.92
4	3	2008-2009	(1,0,2)	1.51(0.99,2.51)	1.71
4	3	2009-2010	(1,1,2)	1.87(1.13,2.81)	1.92
4	3	2010-2011	(1,0,2)	3.85(3.27,4.88)	4.23
4	3	2011-2012	(1,0,2)	1.37(0.78,2.42)	1.72
4	3	2012-2013	(1,0,2)	2.5(1.88,3.52)	3.13
4	4	2004-2005	(1,0,2)	2.01(0.98,2.79)	2.55
4	4	2005-2006	(1,0,2)	1.8(1,2.54)	1.97
4	4	2006-2007	(1,0,2)	1.95(1.22,2.78)	1.96
4	4	2007-2008	(1,0,2)	2.21(1.68,2.95)	2.69
4	4	2008-2009	(2,0,2)	1.94(1.37,2.74)	2.03
4	4	2009-2010	(1,1,0)	2.03(1.31,3.06)	1.86
4	4	2010-2011	(1,0,2)	4.4(3.8,5.41)	5.02
4	4	2011-2012	(2,0,0)	1.8(1.25,2.81)	1.75
4	4	2012-2013	(2,0,0)	2.85(2.3,3.91)	2.48
4	5	2004-2005	(2,0,2)	3.05(2.39,3.76)	3.23
4	5	2005-2006	(2,0,2)	2.22(1.7,3.14)	2.44
4	5	2006-2007	(2,0,2)	2(1.51,2.72)	2.16
4	5	2007-2008	(1,0,2)	3.02(2.49,3.73)	4.45
4	5	2008-2009	(2,0,2)	2.17(1.7,2.96)	2.84
4	5	2009-2010	(2,1,3)	1.85(1.22,2.85)	2.04
4	5	2010-2011	(1,1,0)	5.33(4.59,6.22)	5.51
4	5	2011-2012	(1,0,2)	1.78(1.16,2.75)	1.82
4	5	2012-2013	(2,1,3)	2.29(1.58,3.26)	2.52
4	6	2004-2005	(2,0,2)	3.38(2.78,4.22)	4.17
4	6	2005-2006	(2,0,2)	2.53(2.04,3.35)	2.81
4	6	2006-2007	(1,0,2)	2.16(1.65,3.13)	2.66
4	6	2007-2008	(1,0,2)	5.04(4.51,6)	6.28
4	6	2008-2009	(2,0,2)	3.12(2.6,3.85)	3.64
4	6	2009-2010	(2,1,1)	2.1(1.53,3.03)	1.87
4	6	2010-2011	(2,1,1)	5.66(5.02,6.55)	5.22
4	6	2011-2012	(1,0,2)	1.79(1.27,2.73)	1.92
4	6	2012-2013	(1,1,0)	2.54(1.82,3.25)	2.27
4	7	2004-2005	(2,0,2)	4.48(3.87,5.28)	4.2
4	7	2005-2006	(2,0,2)	2.9(2.4,3.61)	3.71
4	7	2006-2007	(2,0,2)	2.86(2.37,3.54)	2.66
4	7	2007-2008	(2,0,2)	7.1(6.6,7.85)	5.68
4	7	2008-2009	(2,0,2)	4(3.5,4.73)	3.11
4	7	2009-2010	(2,1,3)	1.79(1.21,2.64)	1.98
4	7	2010-2011	(2,1,3)	4.73(4.14,5.68)	4.81
4	7	2011-2012	(2,0,2)	1.98(1.42,2.85)	2.05
4	7	2012-2013	(2,1,1)	2.08(1.55,2.98)	2.17
4	8	2004-2005	(2,0,2)	4(3.49,4.83)	3.92
4	8	2005-2006	(2,0,2)	4.09(3.64,4.83)	3.59
4	8	2006-2007	(2,0,2)	2.54(1.95,3.31)	2.73
4	8	2007-2008	(2,0,2)	4.64(4.11,5.41)	6.25
4	8	2008-2009	(2,0,0)	2.64(2.03,3.39)	3.14
4	8	2009-2010	(2,1,0)	2.08(1.38,2.93)	2.03
4	8	2010-2011	(2,1,0)	4.61(3.94,5.34)	3.87
4	8	2011-2012	(1,0,2)	2.06(1.46,2.89)	1.99
4	8	2012-2013	(1,1,0)	2.12(1.36,3.06)	2.03
5	1	2004-2005	(1,0,2)	2.35(1.59,3.44)	2.07
5	1	2005-2006	(2,0,2)	2.57(1.94,3.51)	2.13
5	1	2006-2007	(2,0,2)	2.86(2.27,3.82)	2.4
5	1	2007-2008	(2,0,2)	2.12(1.48,2.8)	2.08
5	1	2008-2009	(2,0,2)	1.22(0.56,1.96)	0.99
5	1	2009-2010	(2,0,2)	1.99(1.31,2.88)	1.33
5	1	2010-2011	(2,0,2)	1.86(1.2,2.62)	1.53
5	1	2011-2012	(2,0,2)	1.68(1.02,2.66)	1.25
5	1	2012-2013	(2,0,2)	6.28(5.66,7.12)	4.48
5	2	2004-2005	(1,0,2)	1.97(1.24,2.78)	2.24
5	2	2005-2006	(2,0,2)	1.8(1.18,2.74)	1.87
5	2	2006-2007	(2,0,2)	2.03(1.43,2.93)	1.97
5	2	2007-2008	(2,0,2)	2.01(1.45,2.64)	1.84
5	2	2008-2009	(2,0,2)	0.79(0.23,1.42)	1.01
5	2	2009-2010	(2,0,2)	0.81(0.13,1.64)	1.19
5	2	2010-2011	(2,0,2)	1.35(0.81,2.19)	1.74
5	2	2011-2012	(2,0,2)	1.08(0.4,1.93)	1.16
5	2	2012-2013	(2,0,2)	3.3(2.63,4.09)	3.83
5	3	2004-2005	(1,0,1)	2.22(0.71,3.61)	2.71
5	3	2005-2006	(1,0,2)	1.67(0.91,2.79)	1.87
5	3	2006-2007	(1,0,2)	1.69(1.08,2.77)	2.16
5	3	2007-2008	(1,0,2)	1.68(1.07,2.51)	2.57
5	3	2008-2009	(1,0,2)	1.07(0.46,2.11)	1.27
5	3	2009-2010	(1,0,2)	1.15(0.52,2.31)	1.24
5	3	2010-2011	(1,0,2)	1.78(1.17,2.82)	2.44
5	3	2011-2012	(1,0,2)	1.09(0.52,2.15)	1.18
5	3	2012-2013	(1,0,2)	3.1(2.48,4.19)	3.7
5	4	2004-2005	(2,0,2)	3.07(2.45,4.16)	3.39
5	4	2005-2006	(2,0,2)	2.01(1.35,3.07)	2.06
5	4	2006-2007	(2,0,2)	2.42(1.84,3.13)	2.42
5	4	2007-2008	(2,0,2)	2.93(2.4,3.6)	3.73
5	4	2008-2009	(2,0,2)	1.56(1.02,2.15)	1.65
5	4	2009-2010	(2,0,2)	1.58(1.03,2.61)	1.21
5	4	2010-2011	(2,0,2)	2.95(2.42,3.75)	3.34
5	4	2011-2012	(2,0,2)	1.33(0.79,2.01)	1.27
5	4	2012-2013	(2,0,2)	3.96(3.39,4.72)	3.32
5	5	2004-2005	(1,0,2)	3.57(2.95,4.55)	4.7
5	5	2005-2006	(1,0,2)	2.12(1.56,3.05)	2.13
5	5	2006-2007	(1,0,2)	2.49(1.96,3.18)	3.21
5	5	2007-2008	(1,0,2)	4.23(3.69,4.97)	4.69
5	5	2008-2009	(2,0,2)	1.85(1.37,2.73)	2
5	5	2009-2010	(2,0,2)	1.2(0.53,2.14)	1.35
5	5	2010-2011	(2,0,2)	3.72(3.22,4.51)	3.78
5	5	2011-2012	(2,0,2)	1.34(0.86,2.14)	1.46
5	5	2012-2013	(2,0,2)	2.96(2.39,3.79)	2.98
5	6	2004-2005	(1,0,2)	5.21(4.57,6.23)	5.6
5	6	2005-2006	(2,0,2)	2.04(1.38,3.01)	2.42
5	6	2006-2007	(2,0,2)	3.46(2.91,4.27)	3.22
5	6	2007-2008	(2,0,2)	4.86(4.32,5.68)	5.35
5	6	2008-2009	(2,0,2)	2.13(1.58,2.95)	2.25
5	6	2009-2010	(2,0,2)	1.4(0.72,2.35)	1.43
5	6	2010-2011	(3,0,3)	3.78(3.29,4.58)	3.33
5	6	2011-2012	(2,0,2)	1.54(0.99,2.37)	1.4
5	6	2012-2013	(2,0,2)	2.53(1.88,3.34)	2.69
5	7	2004-2005	(2,0,2)	5.87(5.17,6.87)	6.1
5	7	2005-2006	(2,0,2)	2.55(2.01,3.54)	2.73
5	7	2006-2007	(2,0,2)	3.1(2.57,3.69)	3.35
5	7	2007-2008	(2,0,2)	5.31(4.79,6.01)	5.52
5	7	2008-2009	(2,0,2)	2.32(1.82,2.95)	2.5
5	7	2009-2010	(2,0,2)	1.56(1.03,2.45)	1.3
5	7	2010-2011	(3,0,3)	2.81(2.31,3.49)	3.32
5	7	2011-2012	(2,0,2)	1.36(0.85,2.13)	1.55
5	7	2012-2013	(2,0,2)	2.5(1.95,3.27)	2.43
5	8	2004-2005	(2,0,2)	5.77(5.11,6.79)	5.17
5	8	2005-2006	(2,0,2)	2.89(2.33,3.89)	3.06
5	8	2006-2007	(2,0,2)	3.14(2.61,3.8)	3.2
5	8	2007-2008	(2,0,2)	5.28(4.78,5.97)	5.38
5	8	2008-2009	(2,0,2)	2.55(2.05,3.24)	2.33
5	8	2009-2010	(2,0,2)	1.19(0.5,1.97)	1.11
5	8	2010-2011	(2,0,2)	3.17(2.65,3.89)	3.14
5	8	2011-2012	(2,0,2)	1.62(1.09,2.39)	1.77
5	8	2012-2013	(2,0,2)	2.25(1.6,3.02)	2.3
6	1	2004-2005	(3,0,2)	2.69(1.05,4.09)	2.35
6	1	2005-2006	(2,0,2)	6.39(5.04,7.8)	5.07
6	1	2006-2007	(2,0,2)	5.48(4.26,7.38)	3.86
6	1	2007-2008	(2,0,2)	4.07(2.53,5.56)	3.94
6	1	2008-2009	(2,0,2)	4.55(3.36,6)	2.51
6	1	2009-2010	(2,1,0)	3.52(1.8,5.34)	2.69
6	1	2010-2011	(2,0,2)	3.83(2.5,5.7)	3.33
6	1	2011-2012	(2,0,2)	2.36(1.08,3.98)	2.14
6	1	2012-2013	(2,0,2)	9.55(8.25,11.02)	7.67
6	2	2004-2005	(2,0,2)	2.29(1,3.56)	2.37
6	2	2005-2006	(2,0,2)	4.66(3.27,6.08)	4.31
6	2	2006-2007	(2,0,2)	3.49(2.2,4.92)	3.55
6	2	2007-2008	(2,0,2)	3.97(2.8,5.5)	4.73
6	2	2008-2009	(2,0,2)	2.23(1.05,3.85)	3.16
6	2	2009-2010	(1,1,0)	2.4(0.83,4)	3.03
6	2	2010-2011	(2,0,2)	3.07(1.86,4.76)	4.42
6	2	2011-2012	(2,0,2)	2.13(0.91,3.82)	2.08
6	2	2012-2013	(2,0,2)	6.99(5.78,8.63)	7.27
6	3	2004-2005	(2,0,0)	2.36(0.98,4)	3.26
6	3	2005-2006	(2,0,0)	3.87(2.34,5.62)	5.72
6	3	2006-2007	(2,0,2)	3.07(1.9,4.55)	4.17
6	3	2007-2008	(2,0,2)	4.63(3.45,6.08)	4.79
6	3	2008-2009	(2,0,2)	2.81(1.57,4.25)	3.71
6	3	2009-2010	(1,1,2)	3.03(1.56,4.98)	2.73
6	3	2010-2011	(2,0,2)	4.48(3.3,6.4)	5.75
6	3	2011-2012	(2,0,2)	2.07(0.88,3.8)	2.19
6	3	2012-2013	(2,0,2)	6.21(5.01,8.02)	7.36
6	4	2004-2005	(2,0,2)	3.51(2.02,4.93)	4.35
6	4	2005-2006	(2,0,2)	5.64(4.39,7.61)	4.69
6	4	2006-2007	(2,0,0)	4.16(2.79,5.89)	5.71
6	4	2007-2008	(2,0,2)	4.69(3.44,6.24)	7.62
6	4	2008-2009	(3,0,0)	3.79(2.69,5.38)	5.28
6	4	2009-2010	(3,0,0)	2.71(1.39,4.57)	2.78
6	4	2010-2011	(3,0,0)	5.91(4.71,7.55)	6.9
6	4	2011-2012	(3,0,0)	2.25(1.05,4.03)	2.35
6	4	2012-2013	(3,0,0)	6.91(5.67,8.42)	7.11
6	5	2004-2005	(2,0,0)	4.48(2.92,6.1)	7.82
6	5	2005-2006	(2,0,0)	4.23(2.82,6)	4.66
6	5	2006-2007	(2,0,0)	5.78(4.34,7.32)	5.68
6	5	2007-2008	(2,0,0)	7.88(6.72,9.57)	10.24
6	5	2008-2009	(2,0,2)	5.37(4.12,7.03)	5.95
6	5	2009-2010	(1,1,0)	2.79(1.31,4.39)	3.36
6	5	2010-2011	(3,0,0)	7.01(5.78,8.63)	7.61
6	5	2011-2012	(3,0,0)	2.43(1.25,4.06)	2.45
6	5	2012-2013	(3,0,0)	6.7(5.51,8.28)	5.82
6	6	2004-2005	(2,0,2)	8.55(7.28,11.01)	8.22
6	6	2005-2006	(3,0,0)	4.3(2.9,5.76)	4.11
6	6	2006-2007	(2,0,2)	5.58(4.33,7.08)	7.27
6	6	2007-2008	(3,0,0)	10.73(9.31,12.32)	10.34
6	6	2008-2009	(2,0,2)	5.99(4.82,7.45)	6.5
6	6	2009-2010	(1,1,0)	3.52(1.94,5.21)	2.74
6	6	2010-2011	(3,0,0)	7.55(6.22,9.17)	7.77
6	6	2011-2012	(3,0,0)	2.52(1.3,4.06)	2.69
6	6	2012-2013	(3,0,0)	5.17(3.93,6.71)	4.46
6	7	2004-2005	(2,0,2)	8.64(7.29,11.15)	8.64
6	7	2005-2006	(2,0,2)	3.79(2.51,5.26)	5.68
6	7	2006-2007	(2,0,2)	7.13(5.84,8.78)	7.56
6	7	2007-2008	(2,0,2)	10.07(8.87,11.92)	9.7
6	7	2008-2009	(2,0,2)	6.3(5.12,7.94)	5.26
6	7	2009-2010	(1,1,0)	2.58(0.79,4.2)	2.9
6	7	2010-2011	(2,0,2)	7.45(6.15,9.07)	7.95
6	7	2011-2012	(2,0,2)	2.75(1.54,4.39)	3.04
6	7	2012-2013	(2,0,2)	3.72(2.49,5.33)	3.85
6	8	2004-2005	(2,0,2)	8.19(6.83,10.7)	6.48
6	8	2005-2006	(3,0,0)	5.65(4.28,7.5)	5.44
6	8	2006-2007	(2,0,2)	7.45(6.14,9)	7.29
6	8	2007-2008	(2,0,2)	8.92(7.71,10.76)	8.21
6	8	2008-2009	(2,0,2)	4.79(3.58,6.36)	4.26
6	8	2009-2010	(3,0,0)	2.82(1.54,4.66)	2.92
6	8	2010-2011	(3,0,0)	7.58(6.32,9.41)	6.25
6	8	2011-2012	(3,0,0)	3.14(1.84,4.72)	3.34
6	8	2012-2013	(3,0,0)	3.36(2.09,4.94)	3.29
7	1	2004-2005	(1,0,2)	1.79(0.44,4.07)	1.43
7	1	2005-2006	(1,1,2)	1.09(-0.36,2.57)	0.77
7	1	2006-2007	(1,1,2)	2.91(1.54,3.77)	2.12
7	1	2007-2008	(1,1,2)	1.77(0.41,2.53)	1.38
7	1	2008-2009	(4,0,0)	0.25(-0.6,1.25)	0.41
7	1	2009-2010	(2,0,2)	2.07(1.05,3.23)	1.8
7	1	2010-2011	(2,0,2)	2.23(1.28,3.24)	1.68
7	1	2011-2012	(2,0,2)	1.76(0.79,3.16)	1.48
7	1	2012-2013	(4,0,0)	7.01(6.15,8.26)	5.81
7	2	2004-2005	(1,0,2)	1.18(0.19,2.74)	1.47
7	2	2005-2006	(1,1,3)	0.6(-0.56,1.75)	1.07
7	2	2006-2007	(1,0,2)	1.81(0.95,2.83)	1.52
7	2	2007-2008	(1,1,3)	1.63(0.75,2.57)	1.33
7	2	2008-2009	(1,0,2)	0.58(-0.25,1.63)	0.4
7	2	2009-2010	(1,0,2)	1.62(0.76,2.97)	1.12
7	2	2010-2011	(1,0,2)	1.47(0.59,2.61)	1.75
7	2	2011-2012	(1,0,2)	1.43(0.61,2.64)	1.5
7	2	2012-2013	(1,0,2)	5.5(4.67,6.69)	5.07
7	3	2004-2005	(1,0,2)	1.39(0.34,2.97)	2.21
7	3	2005-2006	(1,1,3)	0.83(-0.38,2.03)	1.4
7	3	2006-2007	(1,0,2)	0.79(-0.12,1.88)	1.62
7	3	2007-2008	(1,1,3)	1.01(0.06,1.94)	1.47
7	3	2008-2009	(1,0,2)	0.64(-0.2,1.8)	0.59
7	3	2009-2010	(1,0,2)	0.88(-0.01,2.24)	1.58
7	3	2010-2011	(1,0,2)	1.53(0.66,2.88)	1.96
7	3	2011-2012	(1,0,2)	1.36(0.48,2.65)	1.6
7	3	2012-2013	(1,0,2)	3.88(3,5.19)	5.22
7	4	2004-2005	(1,0,2)	2.51(1.45,4.08)	3.01
7	4	2005-2006	(1,1,3)	1.78(0.56,2.93)	1.93
7	4	2006-2007	(1,0,2)	1.56(0.61,2.68)	2.15
7	4	2007-2008	(1,1,3)	1.3(0.47,2.16)	2.27
7	4	2008-2009	(1,0,2)	0.61(-0.08,1.62)	1
7	4	2009-2010	(1,0,2)	1.59(0.71,2.95)	1.41
7	4	2010-2011	(1,0,2)	2.06(1.22,2.88)	3.28
7	4	2011-2012	(1,0,2)	1.63(0.76,2.7)	1.76
7	4	2012-2013	(1,0,2)	4.78(3.9,6.03)	5.34
7	5	2004-2005	(1,0,2)	3.32(2.28,4.88)	4.06
7	5	2005-2006	(1,1,3)	2.14(0.92,3.15)	2.18
7	5	2006-2007	(1,0,2)	2.59(1.68,3.7)	2.83
7	5	2007-2008	(1,1,3)	2.54(1.53,3.47)	4.31
7	5	2008-2009	(1,0,2)	1.11(0.34,2.09)	1.16
7	5	2009-2010	(1,0,2)	1.55(0.71,2.89)	1.93
7	5	2010-2011	(1,0,2)	3.45(2.57,4.81)	4.32
7	5	2011-2012	(1,0,2)	1.79(0.98,2.97)	2.59
7	5	2012-2013	(1,0,2)	5.23(4.4,6.43)	5.17
7	6	2004-2005	(1,0,2)	3.93(2.85,5.47)	4.89
7	6	2005-2006	(1,0,2)	2.01(1.06,3.03)	2.48
7	6	2006-2007	(1,0,2)	2.82(1.93,3.82)	2.67
7	6	2007-2008	(1,0,2)	4.74(3.93,5.65)	5.34
7	6	2008-2009	(1,0,2)	1.41(0.6,2.26)	1.43
7	6	2009-2010	(1,0,2)	1.88(0.99,3.22)	2.09
7	6	2010-2011	(1,0,2)	4.48(3.62,5.6)	3.68
7	6	2011-2012	(1,0,2)	2.66(1.88,3.53)	2.82
7	6	2012-2013	(1,0,2)	4.67(3.84,5.86)	4.35
7	7	2004-2005	(1,0,2)	4.8(3.79,6.32)	4.16
7	7	2005-2006	(1,0,2)	2.36(1.32,3.38)	2.36
7	7	2006-2007	(1,0,2)	2.35(1.45,3.21)	2.52
7	7	2007-2008	(1,0,2)	5.61(4.71,6.52)	6.64
7	7	2008-2009	(1,0,2)	1.39(0.6,2.24)	1.65
7	7	2009-2010	(1,0,2)	2.15(1.25,3.47)	2.16
7	7	2010-2011	(1,0,2)	3.28(2.38,4.49)	4.53
7	7	2011-2012	(1,0,2)	2.85(1.88,4.08)	3.15
7	7	2012-2013	(1,0,2)	3.75(2.87,4.93)	3.43
7	8	2004-2005	(1,0,2)	3.85(2.79,5.38)	3.33
7	8	2005-2006	(1,0,2)	2.4(1.43,3.41)	2.59
7	8	2006-2007	(1,0,2)	2.13(1.28,3.1)	2.61
7	8	2007-2008	(1,0,2)	6.13(5.29,7.07)	6.69
7	8	2008-2009	(1,0,2)	1.64(0.83,2.5)	2.08
7	8	2009-2010	(1,0,2)	2.09(1.2,3.24)	1.71
7	8	2010-2011	(1,0,2)	4.09(3.19,5.3)	4.67
7	8	2011-2012	(1,0,2)	2.97(2.14,3.99)	3.04
7	8	2012-2013	(1,0,2)	2.89(2.07,4.02)	3.06
8	1	2004-2005	(2,0,0)	1.65(1,3.43)	1.69
8	1	2005-2006	(2,0,0)	2.65(1.99,3.76)	1.87
8	1	2006-2007	(1,0,0)	1.4(0.64,2.45)	0.63
8	1	2007-2008	(1,0,0)	1.43(0.65,2.37)	0.99
8	1	2008-2009	(2,0,1)	0.55(-0.18,1.52)	0.34
8	1	2009-2010	(1,0,2)	1.21(0.41,2.08)	0.94
8	1	2010-2011	(1,0,2)	1.02(0.33,1.87)	0.72
8	1	2011-2012	(1,0,2)	1.1(0.43,1.94)	1.05
8	1	2012-2013	(2,0,2)	4.14(3.51,4.93)	3.74
8	2	2004-2005	(1,0,0)	1.63(0.5,3.44)	1.81
8	2	2005-2006	(1,0,0)	1.8(0.92,3.38)	1.36
8	2	2006-2007	(1,0,0)	0.67(-0.11,1.72)	0.52
8	2	2007-2008	(2,0,1)	1.06(0.27,2.01)	0.95
8	2	2008-2009	(2,0,1)	0.51(-0.3,1.39)	0.41
8	2	2009-2010	(1,0,3)	0.88(0.1,1.7)	0.71
8	2	2010-2011	(2,0,2)	0.7(0.02,1.54)	1.36
8	2	2011-2012	(2,0,2)	1.04(0.43,1.84)	1.1
8	2	2012-2013	(2,0,2)	3.48(2.89,4.31)	3.91
8	3	2004-2005	(1,0,0)	1.74(0.63,3.54)	2.04
8	3	2005-2006	(1,0,0)	1.33(0.45,2.37)	1.29
8	3	2006-2007	(1,0,0)	0.57(-0.3,2.25)	0.63
8	3	2007-2008	(1,0,0)	0.95(0.19,1.9)	0.95
8	3	2008-2009	(1,0,2)	0.46(-0.4,1.39)	0.58
8	3	2009-2010	(1,0,2)	0.61(-0.19,1.47)	1.05
8	3	2010-2011	(1,0,2)	1.38(0.57,2.23)	1.45
8	3	2011-2012	(1,0,2)	1.07(0.32,1.93)	1.13
8	3	2012-2013	(1,0,2)	3.46(2.84,4.31)	4.14
8	4	2004-2005	(1,0,0)	1.95(0.83,3.75)	2.56
8	4	2005-2006	(1,0,0)	1.27(0.4,2.32)	1.24
8	4	2006-2007	(1,0,0)	0.66(-0.1,1.73)	0.82
8	4	2007-2008	(1,0,0)	0.95(0.21,2.01)	1.32
8	4	2008-2009	(1,0,2)	0.66(-0.06,1.68)	0.72
8	4	2009-2010	(1,0,2)	1.09(0.35,2.11)	1.29
8	4	2010-2011	(1,0,2)	1.63(0.89,2.49)	1.54
8	4	2011-2012	(1,0,2)	1.14(0.47,2)	1.29
8	4	2012-2013	(1,0,2)	3.99(3.31,4.8)	3.98
8	5	2004-2005	(1,0,0)	2.44(1.31,4.23)	2.91
8	5	2005-2006	(1,0,0)	1.22(0.35,2.64)	1.47
8	5	2006-2007	(1,0,0)	0.84(-0.02,1.9)	1.41
8	5	2007-2008	(1,0,0)	1.28(0.52,2.23)	2.01
8	5	2008-2009	(1,0,2)	0.79(0.17,1.81)	0.99
8	5	2009-2010	(1,0,2)	1.45(0.63,2.62)	1.25
8	5	2010-2011	(1,0,2)	1.44(0.62,2.42)	2.21
8	5	2011-2012	(1,0,2)	1.3(0.56,2.15)	1.5
8	5	2012-2013	(1,0,2)	3.73(3.02,4.61)	3.44
8	6	2004-2005	(1,0,0)	2.77(1.63,4.33)	3.32
8	6	2005-2006	(1,0,0)	1.43(0.56,3.04)	1.4
8	6	2006-2007	(1,0,0)	1.36(0.5,2.42)	1.21
8	6	2007-2008	(1,0,0)	1.9(1.13,2.94)	2.68
8	6	2008-2009	(1,0,0)	0.98(0.24,2.02)	1.1
8	6	2009-2010	(1,0,2)	1.22(0.35,2.31)	1.11
8	6	2010-2011	(1,0,3)	2.2(1.6,3.05)	2.52
8	6	2011-2012	(1,0,3)	1.52(0.93,2.38)	1.56
8	6	2012-2013	(2,0,2)	2.99(2.34,3.83)	2.97
8	7	2004-2005	(1,0,0)	3.15(2,4.95)	3.61
8	7	2005-2006	(1,0,0)	1.36(0.53,2.4)	1.45
8	7	2006-2007	(1,0,0)	1.19(0.42,2.25)	1.69
8	7	2007-2008	(1,0,0)	2.51(1.74,3.46)	2.98
8	7	2008-2009	(1,0,2)	1.13(0.39,2.04)	1
8	7	2009-2010	(1,0,2)	0.99(0.25,1.86)	1.1
8	7	2010-2011	(1,0,2)	2.62(1.95,3.48)	2.65
8	7	2011-2012	(1,0,2)	1.54(0.81,2.33)	1.64
8	7	2012-2013	(1,0,2)	2.56(2,3.35)	2.63
8	8	2004-2005	(1,0,0)	3.44(2.28,4.95)	2.89
8	8	2005-2006	(1,0,0)	1.42(0.55,3.01)	1.84
8	8	2006-2007	(1,0,0)	1.62(0.79,2.68)	1.61
8	8	2007-2008	(1,0,0)	2.79(2.02,3.74)	4.36
8	8	2008-2009	(1,0,2)	0.99(0.31,1.89)	1.33
8	8	2009-2010	(1,0,2)	1.09(0.24,1.93)	1.28
8	8	2010-2011	(1,0,2)	2.49(1.8,3.31)	2.51
8	8	2011-2012	(1,0,2)	1.57(0.78,2.36)	1.85
8	8	2012-2013	(1,0,2)	2.4(1.8,3.17)	2.17
9	1	2004-2005	(1,0,2)	4.67(3.43,6.09)	3.13
9	1	2005-2006	(1,0,0)	5.25(3.84,6.97)	3.37
9	1	2006-2007	(1,0,2)	2.66(1.39,4.05)	2.81
9	1	2007-2008	(1,0,2)	3.65(2.57,5.05)	3.65
9	1	2008-2009	(1,0,2)	3.14(1.86,4.56)	2.18
9	1	2009-2010	(1,0,0)	4.2(2.93,5.75)	3.09
9	1	2010-2011	(1,0,0)	3.98(2.9,5.53)	3.23
9	1	2011-2012	(1,0,0)	3.55(2.46,4.91)	3
9	1	2012-2013	(1,0,0)	4.59(3.55,5.95)	3.44
9	2	2004-2005	(2,0,2)	3.87(2.54,5.43)	4.01
9	2	2005-2006	(1,0,0)	3.25(1.83,5)	2.04
9	2	2006-2007	(1,0,0)	2.73(1.39,4.34)	2.7
9	2	2007-2008	(1,0,0)	3.49(2.15,5.07)	3.08
9	2	2008-2009	(1,0,0)	2.15(0.93,3.54)	2.15
9	2	2009-2010	(1,0,0)	3(1.69,4.56)	2.97
9	2	2010-2011	(1,0,0)	3.13(1.9,4.69)	3.43
9	2	2011-2012	(1,0,0)	2.92(1.67,4.28)	2.51
9	2	2012-2013	(1,0,0)	3.32(2.09,4.6)	3.49
9	3	2004-2005	(2,0,2)	3.34(1.76,4.87)	3.97
9	3	2005-2006	(1,0,0)	2.05(0.71,3.82)	1.92
9	3	2006-2007	(1,0,0)	2.62(1.32,4.25)	2.71
9	3	2007-2008	(1,0,0)	2.97(1.69,4.25)	3.45
9	3	2008-2009	(1,0,0)	2.12(0.84,3.71)	2.44
9	3	2009-2010	(1,0,0)	2.88(1.65,4.48)	2.84
9	3	2010-2011	(1,0,0)	3.3(2.07,4.9)	3.76
9	3	2011-2012	(1,0,0)	2.47(1.31,4.02)	2.37
9	3	2012-2013	(1,0,0)	3.36(2.17,4.66)	4.72
9	4	2004-2005	(1,0,0)	3.79(2.4,5.47)	4.32
9	4	2005-2006	(1,0,0)	1.94(0.57,3.63)	2.38
9	4	2006-2007	(1,0,0)	2.63(1.32,4.25)	3.4
9	4	2007-2008	(1,0,0)	3.31(2.03,4.91)	4.7
9	4	2008-2009	(1,0,0)	2.39(1.18,3.86)	2.63
9	4	2009-2010	(1,0,0)	2.76(1.51,4.33)	3.3
9	4	2010-2011	(1,0,0)	3.61(2.35,5.17)	4.23
9	4	2011-2012	(1,0,0)	2.34(1.25,3.65)	3.01
9	4	2012-2013	(1,0,0)	4.48(3.32,5.84)	5.62
9	5	2004-2005	(1,0,0)	4.12(2.67,5.79)	4.69
9	5	2005-2006	(1,0,0)	2.35(0.97,4.04)	2.21
9	5	2006-2007	(1,0,0)	3.26(1.94,4.87)	3.89
9	5	2007-2008	(1,0,0)	4.44(3.15,6.03)	4.64
9	5	2008-2009	(1,0,0)	2.56(1.35,4.08)	2.83
9	5	2009-2010	(1,0,0)	3.18(1.87,4.78)	3.32
9	5	2010-2011	(1,0,0)	4.03(2.79,5.6)	4.04
9	5	2011-2012	(1,0,0)	2.93(1.69,4.49)	3.34
9	5	2012-2013	(1,0,0)	5.31(4.15,6.59)	5.53
9	6	2004-2005	(1,0,0)	4.47(3.01,6.06)	4.62
9	6	2005-2006	(1,0,0)	2.2(0.85,3.97)	1.73
9	6	2006-2007	(1,0,0)	3.71(2.37,5.31)	4.24
9	6	2007-2008	(1,0,0)	4.4(3.1,5.97)	5.46
9	6	2008-2009	(1,0,0)	2.74(1.48,4.33)	3.2
9	6	2009-2010	(1,0,0)	3.21(1.95,4.85)	3.86
9	6	2010-2011	(1,0,0)	3.87(2.55,5.43)	4.52
9	6	2011-2012	(1,0,0)	3.23(2,4.79)	2.93
9	6	2012-2013	(1,0,0)	5.23(4.01,6.59)	4.8
9	7	2004-2005	(1,0,0)	4.42(2.95,6.07)	5
9	7	2005-2006	(1,0,0)	1.77(0.43,3.46)	2.28
9	7	2006-2007	(1,0,0)	4.03(2.67,5.63)	3.57
9	7	2007-2008	(1,0,0)	5.17(3.84,6.71)	6.45
9	7	2008-2009	(1,0,0)	3.09(1.86,4.58)	3.1
9	7	2009-2010	(1,0,0)	3.7(2.44,5.25)	2.53
9	7	2010-2011	(0,1,0)	4.52(3.15,5.74)	4.69
9	7	2011-2012	(1,0,0)	2.86(1.75,4.07)	3.17
9	7	2012-2013	(1,0,0)	4.57(3.45,5.93)	4.5
9	8	2004-2005	(1,0,3)	4.62(3.35,6.18)	4.3
9	8	2005-2006	(1,0,0)	2.27(0.89,4.03)	1.73
9	8	2006-2007	(1,0,0)	3.42(2.08,5.01)	3.09
9	8	2007-2008	(1,0,0)	6.1(4.75,7.7)	4.66
9	8	2008-2009	(1,0,0)	2.99(1.65,4.57)	3.1
9	8	2009-2010	(1,0,0)	2.49(1.24,4.06)	3.44
9	8	2010-2011	(1,0,0)	4.47(3.21,6)	4.72
9	8	2011-2012	(1,0,0)	3.08(1.89,4.44)	3.66
9	8	2012-2013	(1,0,0)	4.3(3.14,5.83)	3.83
10	1	2004-2005	(1,0,0)	1.79(0.2,3.82)	1.84
10	1	2005-2006	(1,0,0)	2.36(1.08,4.39)	2.41
10	1	2006-2007	(1,0,0)	2.12(0.86,3.86)	1.36
10	1	2007-2008	(1,0,0)	2.54(1.34,4.5)	1.44
10	1	2008-2009	(1,0,0)	2.03(0.71,3.83)	1.35
10	1	2009-2010	(0,1,0)	1.99(0.08,3.92)	1.13
10	1	2010-2011	(1,0,0)	2.27(0.87,4.11)	1.44
10	1	2011-2012	(1,0,0)	1.28(0.17,2.95)	1.09
10	1	2012-2013	(1,0,0)	3.19(2.13,4.85)	2.78
10	2	2004-2005	(1,0,0)	1.77(0.43,3.81)	2.09
10	2	2005-2006	(1,0,0)	2.28(1.24,4.12)	1.98
10	2	2006-2007	(1,0,0)	1.35(0.31,2.83)	2.8
10	2	2007-2008	(1,0,0)	1.43(0.28,3.41)	3.01
10	2	2008-2009	(1,0,0)	1.37(0.1,3.38)	1.36
10	2	2009-2010	(0,1,0)	1.13(-0.48,3.15)	1.21
10	2	2010-2011	(1,0,0)	1.46(0.28,3.37)	1.49
10	2	2011-2012	(1,0,0)	1.14(0.08,3.06)	0.74
10	2	2012-2013	(1,0,0)	2.63(1.57,4.49)	2.57
10	3	2004-2005	(1,0,0)	2(0.66,4.03)	3.04
10	3	2005-2006	(1,0,0)	1.89(0.86,3.92)	1.52
10	3	2006-2007	(1,0,0)	2.61(1.57,4.08)	3.29
10	3	2007-2008	(1,0,0)	2.73(1.6,4.71)	3.85
10	3	2008-2009	(1,0,0)	1.38(0.16,3.22)	1.87
10	3	2009-2010	(0,1,0)	1.21(-0.4,3.23)	1.13
10	3	2010-2011	(1,0,0)	1.5(0.4,3.21)	1.48
10	3	2011-2012	(1,0,0)	0.83(-0.23,2.69)	1.15
10	3	2012-2013	(1,0,0)	2.44(1.35,4.05)	3.01
10	4	2004-2005	(1,0,0)	2.83(1.46,4.86)	2.96
10	4	2005-2006	(1,0,0)	1.49(0.46,3.52)	1.47
10	4	2006-2007	(1,0,0)	3.05(2.01,4.52)	3.17
10	4	2007-2008	(1,0,0)	3.45(2.27,5.41)	7.43
10	4	2008-2009	(1,0,0)	1.81(0.69,3.81)	1.91
10	4	2009-2010	(0,1,0)	1.13(-0.48,2.85)	1.78
10	4	2010-2011	(1,0,0)	1.49(0.17,3.22)	2.08
10	4	2011-2012	(1,0,0)	1.19(0.1,3.06)	1.06
10	4	2012-2013	(1,0,0)	2.83(1.74,4.55)	3.69
10	5	2004-2005	(1,0,0)	2.77(1.4,4.79)	2.99
10	5	2005-2006	(1,0,0)	1.45(0.41,2.93)	1.83
10	5	2006-2007	(1,0,0)	2.94(1.9,4.41)	3.31
10	5	2007-2008	(1,0,0)	6.56(5.32,8.58)	8.37
10	5	2008-2009	(1,0,0)	1.85(0.73,3.86)	2.66
10	5	2009-2010	(0,1,0)	1.78(0.32,3.8)	1.63
10	5	2010-2011	(1,0,0)	2.02(0.92,3.72)	2.64
10	5	2011-2012	(1,0,0)	1.12(0.05,3.14)	1.23
10	5	2012-2013	(1,0,0)	3.45(2.38,5.31)	2.78
10	6	2004-2005	(1,0,0)	2.8(1.42,4.82)	3.52
10	6	2005-2006	(1,0,0)	1.77(0.73,3.8)	1.49
10	6	2006-2007	(1,0,0)	3.07(2.02,4.54)	4.96
10	6	2007-2008	(2,0,1)	7.87(6.68,9.85)	6.04
10	6	2008-2009	(1,0,0)	2.5(1.25,4.29)	2.71
10	6	2009-2010	(0,1,0)	1.63(0.06,3.61)	1.4
10	6	2010-2011	(1,0,0)	2.52(1.2,4.14)	2.47
10	6	2011-2012	(1,0,0)	1.27(0.17,2.82)	1.19
10	6	2012-2013	(1,0,0)	2.64(1.65,4.19)	2.44
10	7	2004-2005	(1,0,0)	3.27(1.87,5.29)	3.62
10	7	2005-2006	(1,0,0)	1.47(0.43,3.1)	1.29
10	7	2006-2007	(1,0,0)	4.55(3.5,6.28)	7.02
10	7	2007-2008	(1,0,0)	5.42(4.08,7.31)	7.2
10	7	2008-2009	(1,0,0)	2.54(1.4,4.33)	3.43
10	7	2009-2010	(0,1,0)	1.4(-0.21,3.11)	1.77
10	7	2010-2011	(1,0,0)	2.37(1.26,4.08)	3.91
10	7	2011-2012	(1,0,0)	1.23(0.16,2.83)	1.52
10	7	2012-2013	(1,0,0)	2.33(1.34,4.05)	2.09
10	8	2004-2005	(1,0,0)	3.37(1.95,5.39)	4.66
10	8	2005-2006	(1,0,0)	1.29(0.02,3.14)	1.91
10	8	2006-2007	(1,0,0)	6.54(5.48,8.34)	3.73
10	8	2007-2008	(1,0,0)	6.53(5.01,8.52)	7.32
10	8	2008-2009	(1,0,0)	3.18(1.86,5.06)	3.67
10	8	2009-2010	(0,1,0)	1.77(0.16,3.79)	1.26
10	8	2010-2011	(1,0,0)	3.66(2.54,5.36)	3.46
10	8	2011-2012	(1,0,0)	1.52(0.41,3.24)	1.4
10	8	2012-2013	(1,0,0)	2.03(0.97,3.83)	1.86
